# Supplementary material for: Serological identification of SARS-CoV-2 infections among children visiting a hospital during the initial Seattle outbreak
Source: medRxiv. 2020 Jun 30:2020.05.26.20114124. Preprint. [Version 3] doi: 10.1101/2020.05.26.20114124 (PMC7273251; doi:10.1101/2020.05.26.20114124)
Supplement: Supplement 2020 [file 83214-2020.05.26.20114124-4.txt]

replicate	concentration	fraction infectivity	sample_id	plot_category	seropositive
1	0.04	1.195	2008-2015 SERA POOL	pre-2020	seronegative
1	0.01333	1.193	2008-2015 SERA POOL	pre-2020	seronegative
1	0.004444	1.084	2008-2015 SERA POOL	pre-2020	seronegative
1	0.001481	1.01	2008-2015 SERA POOL	pre-2020	seronegative
1	0.0004938	1.026	2008-2015 SERA POOL	pre-2020	seronegative
1	0.0001646	0.993	2008-2015 SERA POOL	pre-2020	seronegative
1	5.487e-05	1.007	2008-2015 SERA POOL	pre-2020	seronegative
2	0.04	1.314	2008-2015 SERA POOL	pre-2020	seronegative
2	0.01333	1.289	2008-2015 SERA POOL	pre-2020	seronegative
2	0.004444	1.075	2008-2015 SERA POOL	pre-2020	seronegative
2	0.001481	1.054	2008-2015 SERA POOL	pre-2020	seronegative
2	0.0004938	0.9902	2008-2015 SERA POOL	pre-2020	seronegative
2	0.0001646	1.043	2008-2015 SERA POOL	pre-2020	seronegative
2	5.487e-05	1.097	2008-2015 SERA POOL	pre-2020	seronegative
1	0.04	1.209	2017-2018 SERA POOL	pre-2020	seronegative
1	0.01333	1.008	2017-2018 SERA POOL	pre-2020	seronegative
1	0.004444	1.193	2017-2018 SERA POOL	pre-2020	seronegative
1	0.001481	1.272	2017-2018 SERA POOL	pre-2020	seronegative
1	0.0004938	0.8637	2017-2018 SERA POOL	pre-2020	seronegative
1	0.0001646	0.8776	2017-2018 SERA POOL	pre-2020	seronegative
1	5.487e-05	1.057	2017-2018 SERA POOL	pre-2020	seronegative
2	0.04	1.196	2017-2018 SERA POOL	pre-2020	seronegative
2	0.01333	1.264	2017-2018 SERA POOL	pre-2020	seronegative
2	0.004444	1.154	2017-2018 SERA POOL	pre-2020	seronegative
2	0.001481	1.078	2017-2018 SERA POOL	pre-2020	seronegative
2	0.0004938	0.9148	2017-2018 SERA POOL	pre-2020	seronegative
2	0.0001646	0.9121	2017-2018 SERA POOL	pre-2020	seronegative
2	5.487e-05	0.9187	2017-2018 SERA POOL	pre-2020	seronegative
1	0.04	0.04861	3A8087A5	adult 3-8 wks	seropositive
1	0.01333	0.2147	3A8087A5	adult 3-8 wks	seropositive
1	0.004444	0.4906	3A8087A5	adult 3-8 wks	seropositive
1	0.001481	0.7454	3A8087A5	adult 3-8 wks	seropositive
1	0.0004938	0.906	3A8087A5	adult 3-8 wks	seropositive
1	0.0001646	0.8851	3A8087A5	adult 3-8 wks	seropositive
1	5.487e-05	0.9539	3A8087A5	adult 3-8 wks	seropositive
2	0.04	0.09998	3A8087A5	adult 3-8 wks	seropositive
2	0.01333	0.3269	3A8087A5	adult 3-8 wks	seropositive
2	0.004444	0.5116	3A8087A5	adult 3-8 wks	seropositive
2	0.001481	0.7621	3A8087A5	adult 3-8 wks	seropositive
2	0.0004938	0.9733	3A8087A5	adult 3-8 wks	seropositive
2	0.0001646	0.9048	3A8087A5	adult 3-8 wks	seropositive
2	5.487e-05	0.955	3A8087A5	adult 3-8 wks	seropositive
1	0.04	0.8533	16AFBA79	adult 3-8 wks	seropositive
1	0.01333	0.9402	16AFBA79	adult 3-8 wks	seropositive
1	0.004444	0.8961	16AFBA79	adult 3-8 wks	seropositive
1	0.001481	1.006	16AFBA79	adult 3-8 wks	seropositive
1	0.0004938	1.205	16AFBA79	adult 3-8 wks	seropositive
1	0.0001646	1.073	16AFBA79	adult 3-8 wks	seropositive
1	5.487e-05	0.7558	16AFBA79	adult 3-8 wks	seropositive
2	0.04	0.7891	16AFBA79	adult 3-8 wks	seropositive
2	0.01333	1.05	16AFBA79	adult 3-8 wks	seropositive
2	0.004444	0.9282	16AFBA79	adult 3-8 wks	seropositive
2	0.001481	0.9991	16AFBA79	adult 3-8 wks	seropositive
2	0.0004938	0.9102	16AFBA79	adult 3-8 wks	seropositive
2	0.0001646	0.8114	16AFBA79	adult 3-8 wks	seropositive
2	5.487e-05	1.114	16AFBA79	adult 3-8 wks	seropositive
1	0.04	0.2604	803BE443	adult 3-8 wks	seropositive
1	0.01333	0.7499	803BE443	adult 3-8 wks	seropositive
1	0.004444	0.7318	803BE443	adult 3-8 wks	seropositive
1	0.001481	0.7857	803BE443	adult 3-8 wks	seropositive
1	0.0004938	0.6993	803BE443	adult 3-8 wks	seropositive
1	0.0001646	0.9066	803BE443	adult 3-8 wks	seropositive
1	5.487e-05	0.9104	803BE443	adult 3-8 wks	seropositive
2	0.04	0.2947	803BE443	adult 3-8 wks	seropositive
2	0.01333	0.5823	803BE443	adult 3-8 wks	seropositive
2	0.004444	0.7013	803BE443	adult 3-8 wks	seropositive
2	0.001481	0.7853	803BE443	adult 3-8 wks	seropositive
2	0.0004938	0.7751	803BE443	adult 3-8 wks	seropositive
2	0.0001646	0.8638	803BE443	adult 3-8 wks	seropositive
2	5.487e-05	0.9569	803BE443	adult 3-8 wks	seropositive
1	0.04	0.2525	A0D66F9E	adult 3-8 wks	seropositive
1	0.01333	0.4333	A0D66F9E	adult 3-8 wks	seropositive
1	0.004444	0.7669	A0D66F9E	adult 3-8 wks	seropositive
1	0.001481	0.8586	A0D66F9E	adult 3-8 wks	seropositive
1	0.0004938	0.9954	A0D66F9E	adult 3-8 wks	seropositive
1	0.0001646	1.076	A0D66F9E	adult 3-8 wks	seropositive
1	5.487e-05	1.207	A0D66F9E	adult 3-8 wks	seropositive
2	0.04	0.2486	A0D66F9E	adult 3-8 wks	seropositive
2	0.01333	0.4788	A0D66F9E	adult 3-8 wks	seropositive
2	0.004444	0.5673	A0D66F9E	adult 3-8 wks	seropositive
2	0.001481	0.7842	A0D66F9E	adult 3-8 wks	seropositive
2	0.0004938	0.8832	A0D66F9E	adult 3-8 wks	seropositive
2	0.0001646	0.9159	A0D66F9E	adult 3-8 wks	seropositive
2	5.487e-05	1.011	A0D66F9E	adult 3-8 wks	seropositive
1	0.04	0.0004742	4AA8DB81	adult 3-8 wks	seropositive
1	0.01333	0.01017	4AA8DB81	adult 3-8 wks	seropositive
1	0.004444	0.09666	4AA8DB81	adult 3-8 wks	seropositive
1	0.001481	0.1836	4AA8DB81	adult 3-8 wks	seropositive
1	0.0004938	0.4875	4AA8DB81	adult 3-8 wks	seropositive
1	0.0001646	0.772	4AA8DB81	adult 3-8 wks	seropositive
1	5.487e-05	0.9928	4AA8DB81	adult 3-8 wks	seropositive
2	0.04	0.001283	4AA8DB81	adult 3-8 wks	seropositive
2	0.01333	0.01168	4AA8DB81	adult 3-8 wks	seropositive
2	0.004444	0.04762	4AA8DB81	adult 3-8 wks	seropositive
2	0.001481	0.2669	4AA8DB81	adult 3-8 wks	seropositive
2	0.0004938	0.544	4AA8DB81	adult 3-8 wks	seropositive
2	0.0001646	0.7962	4AA8DB81	adult 3-8 wks	seropositive
2	5.487e-05	0.9784	4AA8DB81	adult 3-8 wks	seropositive
1	0.04	0.1217	F89B0140	adult 3-8 wks	seropositive
1	0.01333	0.4878	F89B0140	adult 3-8 wks	seropositive
1	0.004444	0.79	F89B0140	adult 3-8 wks	seropositive
1	0.001481	0.9044	F89B0140	adult 3-8 wks	seropositive
1	0.0004938	0.7153	F89B0140	adult 3-8 wks	seropositive
1	0.0001646	0.8982	F89B0140	adult 3-8 wks	seropositive
1	5.487e-05	0.7861	F89B0140	adult 3-8 wks	seropositive
2	0.04	0.1542	F89B0140	adult 3-8 wks	seropositive
2	0.01333	0.5578	F89B0140	adult 3-8 wks	seropositive
2	0.004444	0.826	F89B0140	adult 3-8 wks	seropositive
2	0.001481	0.9491	F89B0140	adult 3-8 wks	seropositive
2	0.0004938	0.8883	F89B0140	adult 3-8 wks	seropositive
2	0.0001646	0.8053	F89B0140	adult 3-8 wks	seropositive
2	5.487e-05	0.849	F89B0140	adult 3-8 wks	seropositive
1	0.04	0.8698	1996B4D1	adult 3-8 wks	seropositive
1	0.01333	1.081	1996B4D1	adult 3-8 wks	seropositive
1	0.004444	0.9523	1996B4D1	adult 3-8 wks	seropositive
1	0.001481	0.8376	1996B4D1	adult 3-8 wks	seropositive
1	0.0004938	0.874	1996B4D1	adult 3-8 wks	seropositive
1	0.0001646	0.7699	1996B4D1	adult 3-8 wks	seropositive
1	5.487e-05	0.8267	1996B4D1	adult 3-8 wks	seropositive
2	0.04	0.8455	1996B4D1	adult 3-8 wks	seropositive
2	0.01333	1.164	1996B4D1	adult 3-8 wks	seropositive
2	0.004444	0.858	1996B4D1	adult 3-8 wks	seropositive
2	0.001481	0.9561	1996B4D1	adult 3-8 wks	seropositive
2	0.0004938	0.7969	1996B4D1	adult 3-8 wks	seropositive
2	0.0001646	0.8123	1996B4D1	adult 3-8 wks	seropositive
2	5.487e-05	0.7985	1996B4D1	adult 3-8 wks	seropositive
1	0.04	0.1503	COVID_004	child 1 wk	seropositive
1	0.01333	0.6809	COVID_004	child 1 wk	seropositive
1	0.004444	0.9702	COVID_004	child 1 wk	seropositive
1	0.001481	0.8646	COVID_004	child 1 wk	seropositive
1	0.0004938	0.8502	COVID_004	child 1 wk	seropositive
1	0.0001646	1.072	COVID_004	child 1 wk	seropositive
1	5.487e-05	1.141	COVID_004	child 1 wk	seropositive
2	0.04	0.1523	COVID_004	child 1 wk	seropositive
2	0.01333	0.5789	COVID_004	child 1 wk	seropositive
2	0.004444	0.8977	COVID_004	child 1 wk	seropositive
2	0.001481	0.8761	COVID_004	child 1 wk	seropositive
2	0.0004938	0.8455	COVID_004	child 1 wk	seropositive
2	0.0001646	0.9852	COVID_004	child 1 wk	seropositive
2	5.487e-05	1.003	COVID_004	child 1 wk	seropositive
1	0.04	0.0001097	COV_0007	child 2 wks	seropositive
1	0.01333	0.02224	COV_0007	child 2 wks	seropositive
1	0.004444	0.05988	COV_0007	child 2 wks	seropositive
1	0.001481	0.1033	COV_0007	child 2 wks	seropositive
1	0.0004938	0.2239	COV_0007	child 2 wks	seropositive
1	0.0001646	0.425	COV_0007	child 2 wks	seropositive
1	5.487e-05	0.6658	COV_0007	child 2 wks	seropositive
2	0.04	0.00104	COV_0007	child 2 wks	seropositive
2	0.01333	0.01014	COV_0007	child 2 wks	seropositive
2	0.004444	0.02807	COV_0007	child 2 wks	seropositive
2	0.001481	0.07975	COV_0007	child 2 wks	seropositive
2	0.0004938	0.1686	COV_0007	child 2 wks	seropositive
2	0.0001646	0.4361	COV_0007	child 2 wks	seropositive
2	5.487e-05	0.6943	COV_0007	child 2 wks	seropositive
1	0.04	0.0999	POP_1572	child 3 wks	seropositive
1	0.01333	0.4425	POP_1572	child 3 wks	seropositive
1	0.004444	0.6241	POP_1572	child 3 wks	seropositive
1	0.001481	0.9359	POP_1572	child 3 wks	seropositive
1	0.0004938	0.9234	POP_1572	child 3 wks	seropositive
1	0.0001646	0.915	POP_1572	child 3 wks	seropositive
1	5.487e-05	1.051	POP_1572	child 3 wks	seropositive
2	0.04	0.0885	POP_1572	child 3 wks	seropositive
2	0.01333	0.4327	POP_1572	child 3 wks	seropositive
2	0.004444	0.7554	POP_1572	child 3 wks	seropositive
2	0.001481	0.931	POP_1572	child 3 wks	seropositive
2	0.0004938	0.9831	POP_1572	child 3 wks	seropositive
2	0.0001646	0.8989	POP_1572	child 3 wks	seropositive
2	5.487e-05	0.9796	POP_1572	child 3 wks	seropositive
1	0.04	0.0001999	COVID_003	child 4 wks	seropositive
1	0.01333	0.001462	COVID_003	child 4 wks	seropositive
1	0.004444	0.02018	COVID_003	child 4 wks	seropositive
1	0.001481	0.06902	COVID_003	child 4 wks	seropositive
1	0.0004938	0.1002	COVID_003	child 4 wks	seropositive
1	0.0001646	0.1554	COVID_003	child 4 wks	seropositive
1	5.487e-05	0.3565	COVID_003	child 4 wks	seropositive
2	0.04	0.0007549	COVID_003	child 4 wks	seropositive
2	0.01333	0.003169	COVID_003	child 4 wks	seropositive
2	0.004444	0.01364	COVID_003	child 4 wks	seropositive
2	0.001481	0.04718	COVID_003	child 4 wks	seropositive
2	0.0004938	0.1335	COVID_003	child 4 wks	seropositive
2	0.0001646	0.1992	COVID_003	child 4 wks	seropositive
2	5.487e-05	0.4092	COVID_003	child 4 wks	seropositive
1	0.04	0.009978	POP_2799	child no +test	seropositive
1	0.01333	0.05684	POP_2799	child no +test	seropositive
1	0.004444	0.1552	POP_2799	child no +test	seropositive
1	0.001481	0.4557	POP_2799	child no +test	seropositive
1	0.0004938	0.6969	POP_2799	child no +test	seropositive
1	0.0001646	0.8224	POP_2799	child no +test	seropositive
1	5.487e-05	0.9894	POP_2799	child no +test	seropositive
2	0.04	0.01103	POP_2799	child no +test	seropositive
2	0.01333	0.05993	POP_2799	child no +test	seropositive
2	0.004444	0.1104	POP_2799	child no +test	seropositive
2	0.001481	0.5134	POP_2799	child no +test	seropositive
2	0.0004938	0.768	POP_2799	child no +test	seropositive
2	0.0001646	0.9723	POP_2799	child no +test	seropositive
2	5.487e-05	0.9858	POP_2799	child no +test	seropositive
1	0.04	0.8206	POP_2956	child no +test	seropositive
1	0.01333	0.9662	POP_2956	child no +test	seropositive
1	0.004444	0.9502	POP_2956	child no +test	seropositive
1	0.001481	1.257	POP_2956	child no +test	seropositive
1	0.0004938	0.9024	POP_2956	child no +test	seropositive
1	0.0001646	0.9909	POP_2956	child no +test	seropositive
1	5.487e-05	0.9645	POP_2956	child no +test	seropositive
2	0.04	0.8574	POP_2956	child no +test	seropositive
2	0.01333	0.8743	POP_2956	child no +test	seropositive
2	0.004444	0.9456	POP_2956	child no +test	seropositive
2	0.001481	1.148	POP_2956	child no +test	seropositive
2	0.0004938	1.052	POP_2956	child no +test	seropositive
2	0.0001646	0.8802	POP_2956	child no +test	seropositive
2	5.487e-05	1.055	POP_2956	child no +test	seropositive
1	0.04	0.0009538	POP_2833	child no +test	seropositive
1	0.01333	0.1765	POP_2833	child no +test	seropositive
1	0.004444	0.5812	POP_2833	child no +test	seropositive
1	0.001481	0.9425	POP_2833	child no +test	seropositive
1	0.0004938	1.07	POP_2833	child no +test	seropositive
1	0.0001646	1.137	POP_2833	child no +test	seropositive
1	5.487e-05	1.084	POP_2833	child no +test	seropositive
2	0.04	0.002179	POP_2833	child no +test	seropositive
2	0.01333	0.1463	POP_2833	child no +test	seropositive
2	0.004444	0.5046	POP_2833	child no +test	seropositive
2	0.001481	1.091	POP_2833	child no +test	seropositive
2	0.0004938	1.064	POP_2833	child no +test	seropositive
2	0.0001646	1.155	POP_2833	child no +test	seropositive
2	5.487e-05	1.176	POP_2833	child no +test	seropositive
1	0.04	0.6938	POP_3185	child no +test	seropositive
1	0.01333	0.939	POP_3185	child no +test	seropositive
1	0.004444	0.9398	POP_3185	child no +test	seropositive
1	0.001481	1.144	POP_3185	child no +test	seropositive
1	0.0004938	1.142	POP_3185	child no +test	seropositive
1	0.0001646	1.129	POP_3185	child no +test	seropositive
1	5.487e-05	0.8484	POP_3185	child no +test	seropositive
2	0.04	0.835	POP_3185	child no +test	seropositive
2	0.01333	0.9244	POP_3185	child no +test	seropositive
2	0.004444	1.163	POP_3185	child no +test	seropositive
2	0.001481	1.248	POP_3185	child no +test	seropositive
2	0.0004938	0.9591	POP_3185	child no +test	seropositive
2	0.0001646	0.8925	POP_3185	child no +test	seropositive
2	5.487e-05	0.9742	POP_3185	child no +test	seropositive
1	0.04	0.0194	POP_2253	child no +test	seropositive
1	0.01333	0.1423	POP_2253	child no +test	seropositive
1	0.004444	0.4762	POP_2253	child no +test	seropositive
1	0.001481	0.9092	POP_2253	child no +test	seropositive
1	0.0004938	0.9708	POP_2253	child no +test	seropositive
1	0.0001646	1.137	POP_2253	child no +test	seropositive
1	5.487e-05	0.9896	POP_2253	child no +test	seropositive
2	0.04	0.01576	POP_2253	child no +test	seropositive
2	0.01333	0.1113	POP_2253	child no +test	seropositive
2	0.004444	0.5576	POP_2253	child no +test	seropositive
2	0.001481	0.74	POP_2253	child no +test	seropositive
2	0.0004938	0.7861	POP_2253	child no +test	seropositive
2	0.0001646	1.167	POP_2253	child no +test	seropositive
2	5.487e-05	1.047	POP_2253	child no +test	seropositive
1	0.04	0.05719	POP_3428	child no +test	seropositive
1	0.01333	0.3724	POP_3428	child no +test	seropositive
1	0.004444	0.7251	POP_3428	child no +test	seropositive
1	0.001481	0.921	POP_3428	child no +test	seropositive
1	0.0004938	0.9203	POP_3428	child no +test	seropositive
1	0.0001646	1.065	POP_3428	child no +test	seropositive
1	5.487e-05	1.117	POP_3428	child no +test	seropositive
2	0.04	0.08225	POP_3428	child no +test	seropositive
2	0.01333	0.2823	POP_3428	child no +test	seropositive
2	0.004444	0.7685	POP_3428	child no +test	seropositive
2	0.001481	0.995	POP_3428	child no +test	seropositive
2	0.0004938	0.8279	POP_3428	child no +test	seropositive
2	0.0001646	1.236	POP_3428	child no +test	seropositive
2	5.487e-05	1.045	POP_3428	child no +test	seropositive
1	0.04	0.03553	POP_2661	child no +test	seropositive
1	0.01333	0.2522	POP_2661	child no +test	seropositive
1	0.004444	0.6114	POP_2661	child no +test	seropositive
1	0.001481	0.8486	POP_2661	child no +test	seropositive
1	0.0004938	0.8309	POP_2661	child no +test	seropositive
1	0.0001646	1.159	POP_2661	child no +test	seropositive
1	5.487e-05	1.107	POP_2661	child no +test	seropositive
2	0.04	0.04359	POP_2661	child no +test	seropositive
2	0.01333	0.2771	POP_2661	child no +test	seropositive
2	0.004444	0.4862	POP_2661	child no +test	seropositive
2	0.001481	0.8894	POP_2661	child no +test	seropositive
2	0.0004938	0.8823	POP_2661	child no +test	seropositive
2	0.0001646	1.058	POP_2661	child no +test	seropositive
2	5.487e-05	0.944	POP_2661	child no +test	seropositive
1	0.04	0.2275	POP_2261	child no +test	seropositive
1	0.01333	0.7278	POP_2261	child no +test	seropositive
1	0.004444	0.9589	POP_2261	child no +test	seropositive
1	0.001481	0.9604	POP_2261	child no +test	seropositive
1	0.0004938	0.8104	POP_2261	child no +test	seropositive
1	0.0001646	1.004	POP_2261	child no +test	seropositive
1	5.487e-05	0.9794	POP_2261	child no +test	seropositive
2	0.04	0.2245	POP_2261	child no +test	seropositive
2	0.01333	0.7669	POP_2261	child no +test	seropositive
2	0.004444	0.7781	POP_2261	child no +test	seropositive
2	0.001481	1.084	POP_2261	child no +test	seropositive
2	0.0004938	1.066	POP_2261	child no +test	seropositive
2	0.0001646	1.12	POP_2261	child no +test	seropositive
2	5.487e-05	1.109	POP_2261	child no +test	seropositive
