# Supplementary material for: Serological identification of SARS-CoV-2 infections among children visiting a hospital during the initial Seattle outbreak
Source: medRxiv. 2020 Jun 30:2020.05.26.20114124. Preprint. [Version 3] doi: 10.1101/2020.05.26.20114124 (PMC7273251; doi:10.1101/2020.05.26.20114124)
Supplement: Supplement 2020 [file 83214-2020.05.26.20114124-5.txt]

sample_id	plot_category	ic50	ic50_bound	seropositive	RBD IgG ELISA AUC	Spike IgG ELISA AUC	reciprocal_ic50
2008-2015 SERA POOL	pre-2020	0.04	lower	seronegative	0.3847	1.234	25
2017-2018 SERA POOL	pre-2020	0.04	lower	seronegative	0.4299	1.144	25
3A8087A5	adult 3-8 wks	0.004544	interpolated	seropositive		13.47	220.1
16AFBA79	adult 3-8 wks	0.04	lower	seropositive		5.001	25
803BE443	adult 3-8 wks	0.01828	interpolated	seropositive		14.05	54.7
A0D66F9E	adult 3-8 wks	0.01057	interpolated	seropositive		8.408	94.62
4AA8DB81	adult 3-8 wks	0.0005234	interpolated	seropositive	11.25	15.49	1911
F89B0140	adult 3-8 wks	0.01265	interpolated	seropositive			79.04
1996B4D1	adult 3-8 wks	0.04	lower	seropositive			25
COVID_004	child 1 wk	0.01714	interpolated	seropositive	11.81	12.76	58.36
COV_0007	child 2 wks	0.0001208	interpolated	seropositive	12.08	16.32	8277
POP_1572	child 3 wks	0.009417	interpolated	seropositive	9.298	12.62	106.2
COVID_003	child 4 wks	5.487e-05	upper	seropositive	13.81	16.36	1.822e+04
POP_2799	child no +test	0.001224	interpolated	seropositive	6.971	8.185	816.7
POP_2956	child no +test	0.04	lower	seropositive	1.729	4.574	25
POP_2833	child no +test	0.005158	interpolated	seropositive	14.83	14.93	193.9
POP_3185	child no +test	0.04	lower	seropositive	1.346	5.603	25
POP_2253	child no +test	0.004313	interpolated	seropositive	12.09	12.56	231.9
POP_3428	child no +test	0.00856	interpolated	seropositive	8.874	13.09	116.8
POP_2661	child no +test	0.005415	interpolated	seropositive	11.63	13.07	184.7
POP_2261	child no +test	0.02176	interpolated	seropositive	10.14	11.24	45.96
