# Supplementary material for: Serological identification of SARS-CoV-2 infections among children visiting a hospital during the initial Seattle outbreak
Source: medRxiv. 2020 Jun 30:2020.05.26.20114124. Preprint. [Version 3] doi: 10.1101/2020.05.26.20114124 (PMC7273251; doi:10.1101/2020.05.26.20114124)
Supplement: Supplement 2020 [file 87927-2020.05.26.20114124-2.txt]

patient_id	sample_id	age_group	sex	test_on_visit	test_on_visit_result	symptomatic_on_visit	test_before_visit	test_before_visit_result	admit_type	RBD IgG screen	RBD IgG screen hit	RBD IgG titration	Spike IgG titration	RBD IgG titration hit	Spike IgG titration hit	Abbott index	Abbott index hit	seropositive	blood_date_interval
5be2c9d5	POP_0007	5 to 9	Female	False			False		outpatient	0.145	False							False	2020-03-03 to 2020-03-17
5c3b7ea1	POP_0001	0 to 4	Female	True	negative	True	False		inpatient	0.075	False	0.306	0.659	False	False	0.030	False	False	2020-03-03 to 2020-03-17
7c53e722	POP_0009	5 to 9	Male	False			False		outpatient	0.111	False							False	2020-03-03 to 2020-03-17
475fe100	POP_0017	15+	Male	False			False		inpatient	0.087	False							False	2020-03-03 to 2020-03-17
c7554abf	POP_0005	0 to 4	Female	False			False		outpatient	0.119	False							False	2020-03-03 to 2020-03-17
1c66a0d4	POP_0003	0 to 4	Male	False			False		outpatient	0.133	False	0.358	0.615	False	False	0.080	False	False	2020-03-03 to 2020-03-17
718edae1	POP_0011	10 to 14	Male	False			False		inpatient	0.121	False							False	2020-03-03 to 2020-03-17
1dbae305	POP_0015	10 to 14	Female	False			False		outpatient	0.306	True	0.495	4.067	False	True	0.200	False	False	2020-03-03 to 2020-03-17
e9b8ab67	POP_0019	15+	Male	False			False		outpatient	0.101	False							False	2020-03-03 to 2020-03-17
801f375e	POP_0013	10 to 14	Male	False			False		outpatient	0.175	False							False	2020-03-03 to 2020-03-17
e2c458ae	POP_0024	0 to 4	Female	False			False		outpatient	0.077	False							False	2020-03-03 to 2020-03-17
480fccb8	POP_0040	15+	Female	False			False		outpatient	0.088	False							False	2020-03-03 to 2020-03-17
0460b00b	POP_0026	5 to 9	Female	False			False		outpatient	0.113	False							False	2020-03-03 to 2020-03-17
ad2313e6	POP_0032	10 to 14	Female	False			False		outpatient	0.071	False							False	2020-03-03 to 2020-03-17
bcc4c8c9	POP_0036	15+	Male	True	negative	True	False		inpatient	0.069	False							False	2020-03-03 to 2020-03-17
e6b5a288	POP_0022	0 to 4	Male	True	negative	True	False		inpatient	0.056	False							False	2020-03-03 to 2020-03-17
d903a35c	POP_0030	5 to 9	Female	False			False		outpatient	0.128	False							False	2020-03-03 to 2020-03-17
e56da56a	POP_0028	5 to 9	Female	False			False		outpatient	0.078	False							False	2020-03-03 to 2020-03-17
a86e7a4c	POP_0034	10 to 14	Male	False			False		outpatient	0.085	False							False	2020-03-03 to 2020-03-17
68d932bb	POP_0038	15+	Male	False			False		outpatient	0.100	False							False	2020-03-03 to 2020-03-17
e7bfe3c6	POP_0057	15+	Female	False			False		outpatient	0.070	False							False	2020-03-03 to 2020-03-17
ea7e9dd1	POP_0049	5 to 9	Female	False			False		outpatient	0.058	False							False	2020-03-03 to 2020-03-17
78b25efb	POP_0041	0 to 4	Female	False			False		outpatient	0.074	False							False	2020-03-03 to 2020-03-17
dde05a5e	POP_0047	5 to 9	Male	False			False		emergency room	0.114	False							False	2020-03-03 to 2020-03-17
5fe99d23	POP_0053	10 to 14	Female	False			False		outpatient	0.112	False							False	2020-03-03 to 2020-03-17
13a1b8cc	POP_0051	10 to 14	Male	False			False		outpatient	0.105	False							False	2020-03-03 to 2020-03-17
726ad89e	POP_0059	15+	Female	False			False		outpatient	0.070	False							False	2020-03-03 to 2020-03-17
eb62c3da	POP_0407	5 to 9	Male	False			False		outpatient	0.094	False							False	2020-03-03 to 2020-03-17
9edfa415	POP_0055	10 to 14	Male	False			False		outpatient	0.174	False							False	2020-03-03 to 2020-03-17
b0b42a48	POP_0043	0 to 4	Female	False			False		outpatient	0.079	False							False	2020-03-03 to 2020-03-17
f695f933	POP_0045	0 to 4	Male	False			False		emergency room	0.068	False							False	2020-03-03 to 2020-03-17
bdffafe2	POP_0095	10 to 14	Female	False			False		inpatient	0.100	False							False	2020-03-03 to 2020-03-17
2001e635	POP_0078	15+	Male	False			False		inpatient	0.102	False							False	2020-03-03 to 2020-03-17
a806d21a	POP_0066	5 to 9	Male	False			False		outpatient	0.077	False							False	2020-03-03 to 2020-03-17
d90c70ce	POP_0062	0 to 4	Female	False			False		outpatient	0.067	False							False	2020-03-03 to 2020-03-17
01af4a62	POP_0083	5 to 9	Male	False			False		outpatient	0.110	False							False	2020-03-03 to 2020-03-17
d69a0288	POP_0068	5 to 9	Female	False			False		outpatient	0.067	False							False	2020-03-03 to 2020-03-17
11c47b39	POP_0076	15+	Female	False			False		outpatient	0.077	False							False	2020-03-03 to 2020-03-17
bc6ab193	POP_0081	0 to 4	Male	False			False		emergency room	0.146	False							False	2020-03-03 to 2020-03-17
3bdf5909	POP_0089	5 to 9	Female	False			False		outpatient	0.099	False							False	2020-03-03 to 2020-03-17
aa0d92b3	POP_0097	15+	Male	False			False		outpatient	0.083	False							False	2020-03-03 to 2020-03-17
6ad7b5f2	POP_0070	5 to 9	Female	False			False		outpatient	0.143	False							False	2020-03-03 to 2020-03-17
2e513aba	POP_0064	0 to 4	Male	False			False		outpatient	0.077	False							False	2020-03-03 to 2020-03-17
bee6acb9	POP_0080	15+	Male	False			False		outpatient	0.074	False							False	2020-03-03 to 2020-03-17
8bed881e	POP_0099	15+	Female	False			False		inpatient	0.079	False							False	2020-03-03 to 2020-03-17
5a13e380	POP_0072	10 to 14	Male	False			False		outpatient	0.116	False							False	2020-03-03 to 2020-03-17
c62b3080	POP_0074	10 to 14	Female	False			False		outpatient	0.144	False							False	2020-03-03 to 2020-03-17
a25d671f	POP_0093	10 to 14	Male	False			False		inpatient	0.051	False							False	2020-03-03 to 2020-03-17
e89577b1	POP_0085	0 to 4	Male	True	negative	True	False		inpatient	0.084	False							False	2020-03-03 to 2020-03-17
37a61713	POP_0108	5 to 9	Female	False			False		outpatient	0.099	False							False	2020-03-03 to 2020-03-17
0faf6dc1	POP_0091	10 to 14	Male	False			False		inpatient	0.091	False							False	2020-03-03 to 2020-03-17
395b6421	POP_0087	5 to 9	Male	True	negative	True	False		inpatient	0.133	False							False	2020-03-03 to 2020-03-17
856b1725	POP_0104	0 to 4	Male	False			False		inpatient	0.087	False							False	2020-03-03 to 2020-03-17
1f80f285	POP_0110	0 to 4	Female	False			False		emergency room	0.069	False							False	2020-03-03 to 2020-03-17
da6dd4d0	POP_0114	10 to 14	Female	True	negative	True	False		inpatient	0.106	False							False	2020-03-03 to 2020-03-17
a86e7a4c	POP_0112	10 to 14	Male	False			False		inpatient	0.061	False							False	2020-03-03 to 2020-03-17
706d4940	POP_0116	15+	Female	False			False		outpatient	0.111	False							False	2020-03-03 to 2020-03-17
73131a48	POP_0120	15+	Female	False			False		outpatient	0.093	False							False	2020-03-03 to 2020-03-17
40ba8bd2	POP_0118	15+	Male	False			False		inpatient	0.068	False							False	2020-03-03 to 2020-03-17
28c765a9	POP_0102	0 to 4	Male	True	negative	True	False		inpatient	0.087	False							False	2020-03-03 to 2020-03-17
722d1554	POP_0106	5 to 9	Male	True	negative	True	False		inpatient	0.131	False							False	2020-03-03 to 2020-03-17
13b3ffbc	POP_0144	10 to 14	Female	False			False		emergency room	0.091	False							False	2020-03-03 to 2020-03-17
753cab2d	POP_0145	10 to 14	Female	False			False		outpatient	0.084	False							False	2020-03-03 to 2020-03-17
722d1554	POP_0131	5 to 9	Male	True	negative	True	False		inpatient	0.131	False							False	2020-03-03 to 2020-03-17
e1d2590c	POP_0154	15+	Female	False			False		inpatient	0.190	False		0.659		False	0.180	False	False	2020-03-03 to 2020-03-17
c0b6a42b	POP_0134	5 to 9	Male	False			False		outpatient	0.098	False							False	2020-03-03 to 2020-03-17
0e487ec3	POP_0125	0 to 4	Male	False			False		outpatient	0.213	False	0.528	2.507	False	False	0.030	False	False	2020-03-03 to 2020-03-17
da6dd4d0	POP_0143	10 to 14	Female	False			True	negative	inpatient	0.138	False							False	2020-03-03 to 2020-03-17
d3d6f464	POP_0141	10 to 14	Female	False			False		inpatient	0.082	False							False	2020-03-03 to 2020-03-17
857511b9	POP_0151	15+	Female	False			False		inpatient	0.093	False							False	2020-03-03 to 2020-03-17
ad39580e	POP_0135	5 to 9	Female	False			False		outpatient	0.110	False							False	2020-03-03 to 2020-03-17
a86e7a4c	POP_0142	10 to 14	Male	False			False		inpatient	0.071	False							False	2020-03-03 to 2020-03-17
a3477dc2	POP_0132	5 to 9	Male	False			False		outpatient	0.080	False							False	2020-03-03 to 2020-03-17
d83198b2	POP_0121	0 to 4	Female	False			True	negative	inpatient	0.098	False							False	2020-03-03 to 2020-03-17
3dc44e5d	POP_0152	15+	Female	False			False		outpatient	0.083	False							False	2020-03-03 to 2020-03-17
395e2c63	POP_0122	0 to 4	Female	False			False		outpatient	0.096	False							False	2020-03-03 to 2020-03-17
36e84bda	POP_0155	15+	Female	False			False		outpatient	0.298	True	0.397	0.763	False	False	0.060	False	False	2020-03-03 to 2020-03-17
096044cb	POP_0124	0 to 4	Female	False			False		outpatient	0.086	False							False	2020-03-03 to 2020-03-17
e65b35e5	POP_0123	0 to 4	Male	False			False		outpatient	0.065	False							False	2020-03-03 to 2020-03-17
52425a8e	POP_0133	5 to 9	Male	True	negative	True	False		outpatient	0.057	False							False	2020-03-03 to 2020-03-17
3d7e2113	POP_0153	15+	Male	False			False		day surgery	0.118	False							False	2020-03-03 to 2020-03-17
924c96bd	POP_0180	15+	Male	False			False		outpatient	0.061	False	0.253	0.329	False	False	0.020	False	False	2020-03-03 to 2020-03-17
5360985c	POP_0175	10 to 14	Male	False			False		outpatient	0.123	False							False	2020-03-03 to 2020-03-17
6ab08685	POP_0161	0 to 4	Female	False			False		emergency room	0.117	False							False	2020-03-03 to 2020-03-17
979435d9	POP_0167	5 to 9	Male	False			False		outpatient	0.150	False							False	2020-03-03 to 2020-03-17
dab9215f	POP_0174	10 to 14	Male	False			False		outpatient	0.106	False							False	2020-03-03 to 2020-03-17
63354282	POP_0163	0 to 4	Male	False			False		outpatient	0.087	False							False	2020-03-03 to 2020-03-17
b16773ca	POP_0169	5 to 9	Male	False			False		outpatient	0.082	False							False	2020-03-03 to 2020-03-17
616af3f5	POP_0351	10 to 14	Female	False			True	negative	inpatient	0.130	False							False	2020-03-03 to 2020-03-17
de156ce7	POP_0386	15+	Male	False			False		inpatient	0.075	False							False	2020-03-03 to 2020-03-17
e5d5941b	POP_0338	5 to 9	Female	False			False		outpatient	0.111	False							False	2020-03-03 to 2020-03-17
c509df1d	POP_0194	5 to 9	Male	False			False		outpatient	0.072	False							False	2020-03-03 to 2020-03-17
240fb9d5	POP_0168	5 to 9	Female	False			False		outpatient	0.057	False							False	2020-03-03 to 2020-03-17
7a88d8e2	POP_0173	10 to 14	Male	False			False		outpatient	0.093	False							False	2020-03-03 to 2020-03-17
5c8578dc	POP_0181	15+	Female	False			False		outpatient	0.062	False		0.412		False	0.220	False	False	2020-03-03 to 2020-03-17
bd7f9537	POP_0162	0 to 4	Male	False			False		outpatient	0.092	False							False	2020-03-03 to 2020-03-17
e142976b	POP_0179	15+	Female	False			False		outpatient	0.108	False							False	2020-03-03 to 2020-03-17
e1ceb0a5	POP_0348	10 to 14	Female	False			False		emergency room	0.069	False							False	2020-03-03 to 2020-03-17
3f70c46a	POP_0201	10 to 14	Female	False			False		inpatient	0.080	False							False	2020-03-03 to 2020-03-17
bb3e715f	POP_0186	0 to 4	Male	False			False		outpatient	0.074	False	0.260	0.297	False	False	0.030	False	False	2020-03-03 to 2020-03-17
15d205c6	POP_0199	10 to 14	Female	False			False		outpatient	0.080	False							False	2020-03-03 to 2020-03-17
782a80b5	POP_0203	15+	Female	False			False		inpatient	0.069	False							False	2020-03-03 to 2020-03-17
c9255a86	POP_0206	15+	Female	False			False		outpatient	0.154	False							False	2020-03-03 to 2020-03-17
f58f6c1d	POP_0354	10 to 14	Male	False			False		outpatient	0.089	False							False	2020-03-03 to 2020-03-17
e6e47746	POP_0384	15+	Female	False			False		outpatient	0.087	False							False	2020-03-03 to 2020-03-17
779ce840	POP_0380	15+	Female	False			False		outpatient	0.075	False							False	2020-03-03 to 2020-03-17
705ed84c	POP_0378	15+	Female	False			False		outpatient	0.076	False							False	2020-03-03 to 2020-03-17
4646ff44	POP_0383	15+	Female	False			False		emergency room	0.124	False							False	2020-03-03 to 2020-03-17
50c320ea	POP_0205	15+	Male	False			False		outpatient	0.065	False							False	2020-03-03 to 2020-03-17
ee6f51f3	POP_0387	15+	Female	False			False		outpatient	0.101	False							False	2020-03-03 to 2020-03-17
705ed84c	POP_0385	15+	Female	False			False		outpatient	0.088	False							False	2020-03-03 to 2020-03-17
89dfd422	POP_0353	10 to 14	Female	True	negative	True	False		inpatient	0.391	True	1.522	2.054	True	False	0.370	False	False	2020-03-03 to 2020-03-17
85f3ae94	POP_0204	15+	Female	False			False		outpatient	0.081	False							False	2020-03-03 to 2020-03-17
845b4eb3	POP_0189	0 to 4	Female	False			False		outpatient	0.097	False							False	2020-03-03 to 2020-03-17
4e56c044	POP_0202	10 to 14	Male	False			False		outpatient	0.099	False							False	2020-03-03 to 2020-03-17
e7c2e6a1	POP_0187	0 to 4	Male	False			False		outpatient	0.069	False							False	2020-03-03 to 2020-03-17
bb3d1cdd	POP_0356	10 to 14	Male	True	negative	True	False		emergency room	0.087	False							False	2020-03-03 to 2020-03-17
e7e1b458	POP_0196	5 to 9	Female	False			False		outpatient	0.067	False							False	2020-03-03 to 2020-03-17
189e6695	POP_0198	10 to 14	Female	False			False		outpatient	0.084	False							False	2020-03-03 to 2020-03-17
d3d6f464	POP_0355	10 to 14	Female	False			False		inpatient	0.069	False							False	2020-03-03 to 2020-03-17
2998dabe	POP_0350	10 to 14	Female	False			False		outpatient	0.080	False							False	2020-03-03 to 2020-03-17
c7a9633c	POP_0381	15+	Male	False			False		outpatient	0.101	False							False	2020-03-03 to 2020-03-17
2001e635	POP_0382	15+	Male	False			False		inpatient	0.106	False							False	2020-03-03 to 2020-03-17
5984b23f	POP_0208	15+	Female	True	negative	True	False		outpatient	0.182	False							False	2020-03-03 to 2020-03-17
3d9a65c5	POP_0185	0 to 4	Male	False			True	negative	inpatient	0.068	False	0.255	0.348	False	False	0.020	False	False	2020-03-03 to 2020-03-17
7946c819	POP_0191	5 to 9	Male	False			False		outpatient	0.073	False							False	2020-03-03 to 2020-03-17
3cbebbc8	POP_0357	10 to 14	Female	False			False		outpatient	0.067	False							False	2020-03-03 to 2020-03-17
fe7768f7	POP_0352	10 to 14	Female	False			False		inpatient	0.104	False							False	2020-03-03 to 2020-03-17
34624fee	POP_0377	15+	Female	False			False		outpatient	0.188	False							False	2020-03-03 to 2020-03-17
a86e7a4c	POP_0197	10 to 14	Male	False			False		inpatient	0.058	False							False	2020-03-03 to 2020-03-17
db9b674a	POP_0200	10 to 14	Male	True	negative	True	False		inpatient	0.050	False							False	2020-03-03 to 2020-03-17
25da3fc5	POP_0329	0 to 4	Male	False			False		outpatient	0.080	False							False	2020-03-03 to 2020-03-17
20cc914e	POP_0330	0 to 4	Male	False			False		outpatient	0.071	False							False	2020-03-03 to 2020-03-17
55522170	POP_0188	0 to 4	Male	False			False		outpatient	0.087	False							False	2020-03-03 to 2020-03-17
33f88e10	POP_0192	5 to 9	Female	False			False		outpatient	0.076	False							False	2020-03-03 to 2020-03-17
26aa96fe	POP_0190	0 to 4	Female	True	negative	True	False		inpatient	0.091	False							False	2020-03-03 to 2020-03-17
34e61acc	POP_0193	5 to 9	Male	False			False		outpatient	0.095	False							False	2020-03-03 to 2020-03-17
a87ec576	POP_0349	10 to 14	Female	False			False		outpatient	0.087	False							False	2020-03-03 to 2020-03-17
d969dac0	POP_0359	10 to 14	Female	False			False		outpatient	0.139	False							False	2020-03-03 to 2020-03-17
a25d671f	POP_0358	10 to 14	Male	False			False		inpatient	0.053	False							False	2020-03-03 to 2020-03-17
e3900634	POP_0195	5 to 9	Female	True	negative	True	False		inpatient	0.086	False							False	2020-03-03 to 2020-03-17
0c094b17	POP_0207	15+	Female	False			False		outpatient	0.096	False							False	2020-03-03 to 2020-03-17
2c184706	POP_0820	15+	Male	False			True	negative	inpatient	0.103	False							False	2020-03-03 to 2020-03-17
482b7c4e	POP_0771	5 to 9	Female	False			False		outpatient	0.187	False							False	2020-03-03 to 2020-03-17
bd6b9f80	POP_0229	15+	Male	False			False		outpatient	0.074	False							False	2020-03-03 to 2020-03-17
a9255d0a	POP_0794	0 to 4	Male	True	negative	True	False		outpatient	0.105	False							False	2020-03-03 to 2020-03-17
4be8ae33	POP_0823	15+	Male	True	negative	True	False		outpatient	0.126	False							False	2020-03-03 to 2020-03-17
a1974336	POP_0211	0 to 4	Male	True	negative	True	False		inpatient	0.085	False							False	2020-03-03 to 2020-03-17
a7118a0b	POP_0225	10 to 14	Male	False			False		outpatient	0.090	False							False	2020-03-03 to 2020-03-17
a25d671f	POP_0221	10 to 14	Male	False			False		inpatient	0.050	False							False	2020-03-03 to 2020-03-17
039c91f2	POP_0822	15+	Male	False			True	negative	inpatient	0.247	False							False	2020-03-03 to 2020-03-17
ee6f51f3	POP_0232	15+	Female	False			False		inpatient	0.084	False							False	2020-03-03 to 2020-03-17
9eedc418	POP_0825	15+	Male	False			False		outpatient	0.127	False							False	2020-03-03 to 2020-03-17
fe73e626	POP_0231	15+	Female	False			False		outpatient	0.081	False							False	2020-03-03 to 2020-03-17
00d6ee0c	POP_0242	5 to 9	Female	False			False		outpatient	0.067	False							False	2020-03-03 to 2020-03-17
9e7f5be9	POP_0219	5 to 9	Female	False			False		outpatient	0.078	False							False	2020-03-03 to 2020-03-17
9e3ceb28	POP_0212	0 to 4	Male	False			False		inpatient	0.050	False							False	2020-03-03 to 2020-03-17
f38945ee	POP_0222	10 to 14	Male	False			False		outpatient	0.074	False							False	2020-03-03 to 2020-03-17
b3cd5e7c	POP_0792	10 to 14	Male	True	negative	True	False		inpatient	0.088	False							False	2020-03-03 to 2020-03-17
b342f247	POP_0789	10 to 14	Female	False			False		outpatient	0.104	False							False	2020-03-03 to 2020-03-17
260b73b3	POP_0828	15+	Female	False			False		outpatient	0.157	False							False	2020-03-03 to 2020-03-17
9b076c86	POP_0796	10 to 14	Male	False			False		outpatient	0.112	False							False	2020-03-03 to 2020-03-17
aee46a34	POP_0826	15+	Male	False			False		outpatient	0.089	False							False	2020-03-03 to 2020-03-17
f3efae51	POP_0973	15+	Female	True	negative	True	False		inpatient	0.201	False							False	2020-03-03 to 2020-03-17
1bfa42d8	POP_0220	5 to 9	Female	False			False		inpatient	0.069	False							False	2020-03-03 to 2020-03-17
f60253d5	POP_0797	10 to 14	Female	False			False		outpatient	0.110	False							False	2020-03-03 to 2020-03-17
908f8ea7	POP_0775	5 to 9	Male	False			False		outpatient	0.056	False							False	2020-03-03 to 2020-03-17
1863ab7a	POP_0821	15+	Male	False			True	negative	outpatient	0.088	False							False	2020-03-03 to 2020-03-17
4443d8f3	POP_0217	5 to 9	Female	False			False		outpatient	0.071	False							False	2020-03-03 to 2020-03-17
36545846	POP_0798	10 to 14	Female	False			False		outpatient	0.121	False							False	2020-03-03 to 2020-03-17
6e563d7c	POP_0790	10 to 14	Male	False			False		outpatient	0.059	False							False	2020-03-03 to 2020-03-17
12a3c4a2	POP_0818	15+	Female	False			False		inpatient	0.109	False							False	2020-03-03 to 2020-03-17
d436ec67	POP_0773	5 to 9	Male	False			False		outpatient	0.229	False							False	2020-03-03 to 2020-03-17
6a4b7ae8	POP_0774	5 to 9	Female	False			False		outpatient	0.116	False							False	2020-03-03 to 2020-03-17
6a4b7ae8	POP_0216	5 to 9	Female	False			False		outpatient	0.083	False							False	2020-03-03 to 2020-03-17
e43dd590	POP_0215	5 to 9	Female	False			False		outpatient	0.061	False							False	2020-03-03 to 2020-03-17
546e49f2	POP_0824	15+	Female	False			False		outpatient	0.075	False							False	2020-03-03 to 2020-03-17
6943529c	POP_0226	10 to 14	Female	False			False		outpatient	0.079	False							False	2020-03-03 to 2020-03-17
db9b674a	POP_0795	10 to 14	Male	True	negative	True	False		inpatient	0.089	False							False	2020-03-03 to 2020-03-17
38464d95	POP_0223	10 to 14	Female	False			False		outpatient	0.070	False							False	2020-03-03 to 2020-03-17
de896ce7	POP_0227	15+	Female	False			False		outpatient	0.092	False							False	2020-03-03 to 2020-03-17
6120c405	POP_0829	15+	Female	False			True	negative	outpatient	0.136	False							False	2020-03-03 to 2020-03-17
dfc10d2c	POP_0230	15+	Female	True	negative	True	False		emergency room	0.076	False							False	2020-03-03 to 2020-03-17
0b60d360	POP_0819	15+	Male	False			False		outpatient	0.218	False							False	2020-03-03 to 2020-03-17
0b24c77e	POP_0793	10 to 14	Female	False			False		outpatient	0.107	False							False	2020-03-03 to 2020-03-17
0b24c77e	POP_0791	10 to 14	Female	False			False		outpatient	0.091	False							False	2020-03-03 to 2020-03-17
e1d2590c	POP_0827	15+	Female	False			False		inpatient	0.140	False							False	2020-03-03 to 2020-03-17
35d7dbf8	POP_0316	10 to 14	Male	False			False		inpatient	0.069	False							False	2020-03-03 to 2020-03-17
5c3b7ea1	POP_0209	0 to 4	Female	False			True	negative	inpatient	0.075	False							False	2020-03-03 to 2020-03-17
e33bfa85	POP_0210	0 to 4	Male	False			False		outpatient	0.070	False							False	2020-03-03 to 2020-03-17
d3917101	POP_0213	0 to 4	Female	False			False		outpatient	0.056	False							False	2020-03-03 to 2020-03-17
718edae1	POP_0799	10 to 14	Male	False			False		inpatient	0.103	False							False	2020-03-03 to 2020-03-17
23625bc1	POP_0218	5 to 9	Male	False			False		outpatient	0.062	False							False	2020-03-03 to 2020-03-17
ce9a116a	POP_0770	5 to 9	Female	False			False		outpatient	0.125	False							False	2020-03-03 to 2020-03-17
74f9541a	POP_0224	10 to 14	Male	False			False		outpatient	0.067	False							False	2020-03-03 to 2020-03-17
13646381	POP_0817	15+	Female	False			False		outpatient	0.070	False							False	2020-03-03 to 2020-03-17
c8ad101b	POP_0233	0 to 4	Male	False			False		outpatient	0.104	False							False	2020-03-03 to 2020-03-17
c99a4782	POP_0228	15+	Female	False			False		outpatient	0.120	False							False	2020-03-03 to 2020-03-17
e8fc87a1	POP_0772	5 to 9	Female	False			False		outpatient	0.156	False							False	2020-03-03 to 2020-03-17
7233b3a1	POP_0251	10 to 14	Male	False			False		inpatient	0.089	False							False	2020-03-03 to 2020-03-17
6360623f	POP_0983	15+	Female	False			False		outpatient	0.171	False							False	2020-03-03 to 2020-03-17
55bc4aea	POP_0327	15+	Male	False			False		outpatient	0.069	False							False	2020-03-03 to 2020-03-17
4c9a4aba	POP_0982	15+	Male	False			False		outpatient	0.080	False							False	2020-03-03 to 2020-03-17
fb9a392d	POP_0260	15+	Female	False			False		outpatient	0.091	False							False	2020-03-03 to 2020-03-17
cd3ae77f	POP_0250	10 to 14	Female	False			False		outpatient	0.101	False							False	2020-03-03 to 2020-03-17
757497c4	POP_0971	15+	Female	False			False		outpatient	0.104	False							False	2020-03-03 to 2020-03-17
039c91f2	POP_0261	15+	Male	False			True	negative	inpatient	0.074	False							False	2020-03-03 to 2020-03-17
2c184706	POP_0259	15+	Male	False			True	negative	inpatient	0.088	False							False	2020-03-03 to 2020-03-17
efaa7062	POP_0247	5 to 9	Female	False			False		inpatient	0.063	False							False	2020-03-03 to 2020-03-17
173f8813	POP_0871	10 to 14	Female	False			False		outpatient	0.159	False							False	2020-03-03 to 2020-03-17
2001e635	POP_0263	15+	Male	False			False		inpatient	0.168	False							False	2020-03-03 to 2020-03-17
bee6acb9	POP_0979	15+	Male	False			False		outpatient	0.124	False							False	2020-03-03 to 2020-03-17
4044a7ce	POP_0984	15+	Female	False			False		outpatient	0.232	False							False	2020-03-03 to 2020-03-17
e1d2590c	POP_0975	15+	Female	False			False		inpatient	0.192	False							False	2020-03-03 to 2020-03-17
eb9b1c68	POP_0236	0 to 4	Male	False			False		inpatient	0.074	False							False	2020-03-03 to 2020-03-17
0a17217b	POP_0974	15+	Male	False			False		inpatient	0.162	False							False	2020-03-03 to 2020-03-17
4044a7ce	POP_0972	15+	Female	False			False		outpatient	0.203	False							False	2020-03-03 to 2020-03-17
a86e2ffd	POP_0235	0 to 4	Female	False			False		outpatient	0.107	False							False	2020-03-03 to 2020-03-17
601b0d1b	POP_0264	15+	Female	False			False		outpatient	0.140	False							False	2020-03-03 to 2020-03-17
9853e2f6	POP_0980	15+	Female	False			False		inpatient	0.087	False							False	2020-03-03 to 2020-03-17
12a3c4a2	POP_0258	15+	Female	False			False		inpatient	0.069	False							False	2020-03-03 to 2020-03-17
47cb7310	POP_0234	0 to 4	Female	False			False		outpatient	0.069	False							False	2020-03-03 to 2020-03-17
12d92cd4	POP_0262	15+	Female	False			False		inpatient	0.068	False							False	2020-03-03 to 2020-03-17
b73a0c03	POP_0246	5 to 9	Male	False			False		outpatient	0.066	False							False	2020-03-03 to 2020-03-17
88b87c13	POP_0244	5 to 9	Female	False			False		outpatient	0.086	False							False	2020-03-03 to 2020-03-17
89dfd422	POP_0249	10 to 14	Female	False			True	negative	inpatient	0.342	True	1.315	2.377	True	False	0.440	False	False	2020-03-03 to 2020-03-17
06548a95	POP_0952	15+	Male	False			True	negative	inpatient	0.311	True	0.784	1.035	True	False	0.010	False	False	2020-03-03 to 2020-03-17
06548a95	POP_0977	15+	Male	False			True	negative	inpatient	0.672	True	0.694	1.479	False	False	0.020	False	False	2020-03-03 to 2020-03-17
18806c1c	POP_0245	5 to 9	Female	False			False		outpatient	0.071	False							False	2020-03-03 to 2020-03-17
e52e825d	POP_0241	5 to 9	Female	True	negative	True	False		inpatient	0.129	False							False	2020-03-03 to 2020-03-17
e781434b	POP_0300	0 to 4	Female	False			False		outpatient	0.107	False							False	2020-03-03 to 2020-03-17
6f0c2774	POP_0243	5 to 9	Female	False			False		outpatient	0.074	False							False	2020-03-03 to 2020-03-17
4c65f15d	POP_0328	15+	Male	False			False		outpatient	0.079	False							False	2020-03-03 to 2020-03-17
6a7dd468	POP_0976	15+	Female	True	negative	True	False		emergency room	0.155	False							False	2020-03-03 to 2020-03-17
4be8ae33	POP_0978	15+	Male	True	negative	True	False		inpatient	0.099	False							False	2020-03-03 to 2020-03-17
534872c9	POP_0252	10 to 14	Female	False			False		inpatient	0.097	False							False	2020-03-03 to 2020-03-17
2af46bee	POP_0257	15+	Male	False			True	negative	inpatient	0.065	False							False	2020-03-03 to 2020-03-17
abadc7dd	POP_0981	15+	Female	True	negative	True	False		emergency room	0.069	False							False	2020-03-03 to 2020-03-17
5a212d1e	POP_0322	15+	Male	False			False		outpatient	0.067	False							False	2020-03-03 to 2020-03-17
78835c43	POP_0409	5 to 9	Male	True	negative	True	False		inpatient	0.058	False							False	2020-03-03 to 2020-03-17
7a714163	POP_0302	0 to 4	Male	False			False		outpatient	0.081	False							False	2020-03-03 to 2020-03-17
40ba8bd2	POP_0935	15+	Male	False			False		inpatient	0.101	False							False	2020-03-03 to 2020-03-17
5c3b7ea1	POP_0301	0 to 4	Female	False			True	negative	inpatient	0.057	False							False	2020-03-03 to 2020-03-17
3bc7483d	POP_0307	5 to 9	Male	False			False		inpatient	0.075	False							False	2020-03-03 to 2020-03-17
6cedc21c	POP_0299	0 to 4	Male	False			True	negative	emergency room	0.092	False							False	2020-03-03 to 2020-03-17
34dbd9b6	POP_0937	15+	Female	True	negative	True	False		inpatient	0.112	False							False	2020-03-03 to 2020-03-17
6deeaa57	POP_0297	0 to 4	Male	False			False		outpatient	0.075	False							False	2020-03-03 to 2020-03-17
89dfd422	POP_0418	10 to 14	Female	False			True	negative	inpatient	0.519	True	1.105	1.387	True	False	0.350	False	False	2020-03-03 to 2020-03-17
7b488213	POP_0929	15+	Male	False			False		outpatient	0.153	False							False	2020-03-03 to 2020-03-17
34dbd9b6	POP_0938	15+	Female	True	negative	True	False		inpatient	0.175	False							False	2020-03-03 to 2020-03-17
73ad91f2	POP_0318	10 to 14	Female	False			False		outpatient	0.078	False							False	2020-03-03 to 2020-03-17
4ccbd29c	POP_0326	15+	Female	False			False		outpatient	0.097	False							False	2020-03-03 to 2020-03-17
ffa7b2d8	POP_0310	5 to 9	Male	False			False		inpatient	0.075	False							False	2020-03-03 to 2020-03-17
e2274fcd	POP_0324	15+	Female	False			False		inpatient	0.069	False							False	2020-03-03 to 2020-03-17
b6829ff5	POP_0305	5 to 9	Female	False			False		outpatient	0.081	False							False	2020-03-03 to 2020-03-17
bd8a7ad1	POP_0311	5 to 9	Female	False			False		emergency room	0.072	False							False	2020-03-03 to 2020-03-17
ce9e801a	POP_0314	10 to 14	Male	False			False		outpatient	0.122	False							False	2020-03-03 to 2020-03-17
d4dd9d46	POP_1323	15+	Male	False			False		inpatient	0.080	False							False	2020-03-03 to 2020-03-17
0ec122fd	POP_0312	5 to 9	Male	False			False		inpatient	0.086	False							False	2020-03-03 to 2020-03-17
a86e7a4c	POP_0319	10 to 14	Male	False			False		inpatient	0.062	False							False	2020-03-03 to 2020-03-17
df7f290d	POP_0298	0 to 4	Male	False			False		inpatient	0.087	False							False	2020-03-03 to 2020-03-17
a981b998	POP_0317	10 to 14	Female	False			False		outpatient	0.085	False							False	2020-03-03 to 2020-03-17
0a17217b	POP_0323	15+	Male	False			False		inpatient	0.108	False							False	2020-03-03 to 2020-03-17
09555732	POP_0321	15+	Male	False			False		outpatient	0.057	False							False	2020-03-03 to 2020-03-17
07d21ff8	POP_0308	5 to 9	Female	False			False		outpatient	0.090	False							False	2020-03-03 to 2020-03-17
1d122ab9	POP_0309	5 to 9	Male	True	negative	True	False		inpatient	0.078	False							False	2020-03-03 to 2020-03-17
efaa7062	POP_0306	5 to 9	Female	False			False		inpatient	0.071	False							False	2020-03-03 to 2020-03-17
f3efae51	POP_0325	15+	Female	True	negative	True	False		inpatient	0.151	False							False	2020-03-03 to 2020-03-17
a4f64d82	POP_0315	10 to 14	Female	False			False		emergency room	0.091	False							False	2020-03-03 to 2020-03-17
ec564850	POP_0313	10 to 14	Female	False			False		outpatient	0.237	False							False	2020-03-03 to 2020-03-17
e3dae15e	POP_0403	0 to 4	Female	False			False		outpatient	0.158	False							False	2020-03-03 to 2020-03-17
28ea7794	POP_0427	15+	Female	False			False		inpatient	0.201	False							False	2020-03-03 to 2020-03-17
87faba5d	POP_0431	15+	Female	False			False		inpatient	0.072	False							False	2020-03-03 to 2020-03-17
f8b90d20	POP_0414	10 to 14	Male	False			False		inpatient	0.093	False							False	2020-03-03 to 2020-03-17
18ca3d52	POP_0411	5 to 9	Female	False			False		emergency room	0.070	False							False	2020-03-03 to 2020-03-17
be595edf	POP_0402	0 to 4	Female	False			True	negative	inpatient	0.328	True	0.528	1.422	False	False	0.100	False	False	2020-03-03 to 2020-03-17
79a9b87c	POP_0417	10 to 14	Male	False			False		inpatient	0.076	False							False	2020-03-03 to 2020-03-17
f6e09f8e	POP_0424	15+	Female	False			False		inpatient	0.100	False							False	2020-03-03 to 2020-03-17
3bc7483d	POP_0413	5 to 9	Male	False			False		inpatient	0.097	False							False	2020-03-03 to 2020-03-17
6a1379d4	POP_0423	15+	Male	False			False		inpatient	0.616	True	1.425	0.684	True	False	0.030	False	False	2020-03-03 to 2020-03-17
0ec122fd	POP_0406	5 to 9	Male	False			False		inpatient	0.085	False							False	2020-03-03 to 2020-03-17
3bc7483d	POP_0408	5 to 9	Male	False			False		inpatient	0.077	False							False	2020-03-03 to 2020-03-17
f3efae51	POP_0432	15+	Female	True	negative	True	False		inpatient	0.171	False							False	2020-03-03 to 2020-03-17
457ab573	POP_0430	15+	Female	True	negative	True	False		inpatient	0.235	False							False	2020-03-03 to 2020-03-17
0a83314f	POP_0429	15+	Female	False			False		inpatient	0.089	False							False	2020-03-03 to 2020-03-17
0a17217b	POP_0425	15+	Male	False			False		inpatient	0.104	False							False	2020-03-03 to 2020-03-17
039c91f2	POP_0428	15+	Male	False			True	negative	inpatient	0.126	False							False	2020-03-03 to 2020-03-17
e3900634	POP_0410	5 to 9	Female	False			True	negative	inpatient	0.093	False							False	2020-03-03 to 2020-03-17
d5e16e13	POP_0422	15+	Female	False			False		inpatient	0.084	False							False	2020-03-03 to 2020-03-17
a25d671f	POP_0416	10 to 14	Male	False			False		inpatient	0.065	False							False	2020-03-03 to 2020-03-17
12a3c4a2	POP_0426	15+	Female	False			False		inpatient	0.092	False							False	2020-03-03 to 2020-03-17
a86e7a4c	POP_0415	10 to 14	Male	False			False		inpatient	0.069	False							False	2020-03-03 to 2020-03-17
9fbb1bde	POP_0412	5 to 9	Male	False			False		outpatient	0.072	False							False	2020-03-03 to 2020-03-17
5c3b7ea1	POP_0434	0 to 4	Female	False			True	negative	inpatient	0.103	False							False	2020-03-03 to 2020-03-17
1d75d7b6	POP_0463	15+	Male	False			True	negative	inpatient	0.062	False							False	2020-03-03 to 2020-03-17
5d444371	POP_0460	15+	Female	False			False		inpatient	0.064	False							False	2020-03-03 to 2020-03-17
5d746873	POP_0465	15+	Male	False			False		outpatient	0.081	False							False	2020-03-03 to 2020-03-17
0ec122fd	POP_0442	5 to 9	Male	False			False		inpatient	0.090	False							False	2020-03-03 to 2020-03-17
6ab18de4	POP_0872	10 to 14	Female	False			False		outpatient	0.349	True	0.371	0.619	False	False	0.060	False	False	2020-03-03 to 2020-03-17
d6b59ba8	POP_0436	0 to 4	Female	False			False		inpatient	0.081	False							False	2020-03-03 to 2020-03-17
92119cc3	POP_0452	10 to 14	Male	False			False		outpatient	0.131	False							False	2020-03-03 to 2020-03-17
3142518a	POP_0444	5 to 9	Male	False			False		inpatient	0.064	False							False	2020-03-03 to 2020-03-17
12a3c4a2	POP_0880	15+	Female	False			False		inpatient	0.213	False							False	2020-03-03 to 2020-03-17
d2c7226a	POP_0874	15+	Female	False			False		emergency room	0.239	False							False	2020-03-03 to 2020-03-17
d040e193	POP_0450	10 to 14	Female	False			False		outpatient	0.256	False	0.738	0.867	False	False	0.030	False	False	2020-03-03 to 2020-03-17
cf2253b5	POP_0875	10 to 14	Male	False			False		outpatient	0.136	False							False	2020-03-03 to 2020-03-17
2e53b046	POP_0455	10 to 14	Female	False			False		outpatient	0.070	False							False	2020-03-03 to 2020-03-17
26aa96fe	POP_0437	0 to 4	Female	False			True	negative	inpatient	0.089	False							False	2020-03-03 to 2020-03-17
78835c43	POP_0873	5 to 9	Male	True	negative	True	False		inpatient	0.077	False							False	2020-03-03 to 2020-03-17
0a17217b	POP_0868	15+	Male	False			False		inpatient	0.127	False							False	2020-03-03 to 2020-03-17
57eff1ec	POP_0445	5 to 9	Male	False			False		outpatient	0.106	False							False	2020-03-03 to 2020-03-17
9eb10999	POP_0879	5 to 9	Male	False			False		outpatient	0.253	False	0.401	0.613	False	False	0.030	False	False	2020-03-03 to 2020-03-17
e3cff2a7	POP_0454	10 to 14	Female	False			False		outpatient	0.078	False							False	2020-03-03 to 2020-03-17
ff7d24ea	POP_0449	5 to 9	Male	False			True	negative	inpatient	0.103	False							False	2020-03-03 to 2020-03-17
3d9a65c5	POP_0439	0 to 4	Male	False			True	negative	inpatient	0.073	False							False	2020-03-03 to 2020-03-17
3d1bc3a8	POP_0869	10 to 14	Male	False			False		outpatient	0.121	False							False	2020-03-03 to 2020-03-17
0236e26a	POP_0441	0 to 4	Male	False			False		outpatient	0.070	False							False	2020-03-03 to 2020-03-17
3c6375b1	POP_0435	0 to 4	Female	False			False		outpatient	0.072	False							False	2020-03-03 to 2020-03-17
23b938af	POP_0443	5 to 9	Male	False			False		outpatient	0.075	False							False	2020-03-03 to 2020-03-17
4177bcf7	POP_0459	15+	Male	False			False		outpatient	0.085	False							False	2020-03-03 to 2020-03-17
3bc7483d	POP_0876	5 to 9	Male	False			False		inpatient	0.119	False							False	2020-03-03 to 2020-03-17
3bc7483d	POP_0446	5 to 9	Male	False			False		inpatient	0.071	False							False	2020-03-03 to 2020-03-17
a73cdd71	POP_0883	0 to 4	Male	False			False		outpatient	0.290	False	0.306	0.698	False	False	0.020	False	False	2020-03-03 to 2020-03-17
e938940d	POP_0462	15+	Female	False			False		day surgery	0.079	False							False	2020-03-03 to 2020-03-17
4ef78ec3	POP_0464	15+	Male	True	negative	True	False		inpatient	0.125	False							False	2020-03-03 to 2020-03-17
06548a95	POP_0461	15+	Male	False			True	negative	inpatient	0.656	True	0.837	1.029	True	False	0.010	False	False	2020-03-03 to 2020-03-17
534133e2	POP_0881	5 to 9	Male	False			False		outpatient	0.145	False							False	2020-03-03 to 2020-03-17
a7952399	POP_0448	5 to 9	Male	False			False		inpatient	0.123	False							False	2020-03-03 to 2020-03-17
e5785332	POP_0440	0 to 4	Female	False			True	negative	outpatient	0.055	False							False	2020-03-03 to 2020-03-17
0872ece4	POP_0456	10 to 14	Female	False			False		outpatient	0.126	False							False	2020-03-03 to 2020-03-17
16a1de41	POP_0453	10 to 14	Female	False			False		day surgery	0.110	False							False	2020-03-03 to 2020-03-17
a86e7a4c	POP_0451	10 to 14	Male	False			False		inpatient	0.067	False	0.262	0.513	False	False	0.030	False	False	2020-03-03 to 2020-03-17
a7952399	POP_0447	5 to 9	Male	False			False		inpatient	0.116	False							False	2020-03-03 to 2020-03-17
856b1725	POP_0473	0 to 4	Male	False			False		inpatient	0.081	False							False	2020-03-03 to 2020-03-17
28ea7794	POP_1064	15+	Female	False			False		inpatient	0.154	False							False	2020-03-03 to 2020-03-17
89dfd422	POP_0457	10 to 14	Female	False			True	negative	inpatient	0.464	True	1.339	1.472	True	False	0.350	False	False	2020-03-03 to 2020-03-17
1c33caa6	POP_0458	15+	Female	False			False		emergency room	0.072	False							False	2020-03-03 to 2020-03-17
b16773ca	POP_1068	5 to 9	Male	False			False		outpatient	0.102	False							False	2020-03-03 to 2020-03-17
89e055d2	POP_0438	0 to 4	Female	False			True	negative	outpatient	0.088	False							False	2020-03-03 to 2020-03-17
2c184706	POP_0885	15+	Male	False			True	negative	inpatient	0.137	False							False	2020-03-03 to 2020-03-17
2ab96787	POP_0870	15+	Female	False			False		outpatient	0.229	False							False	2020-03-03 to 2020-03-17
ab2b4fcd	POP_1050	5 to 9	Male	False			False		outpatient	0.184	False							False	2020-03-17 to 2020-03-31
99482794	POP_1058	10 to 14	Male	False			False		inpatient	0.088	False							False	2020-03-17 to 2020-03-31
4c54dc07	POP_0468	0 to 4	Male	False			False		outpatient	0.100	False							False	2020-03-17 to 2020-03-31
33561c04	POP_0467	0 to 4	Female	False			False		outpatient	0.056	False							False	2020-03-17 to 2020-03-31
d742d794	POP_0494	15+	Male	False			False		day surgery	0.089	False							False	2020-03-17 to 2020-03-31
1d1e14da	POP_0489	10 to 14	Male	False			False		outpatient	0.132	False							False	2020-03-17 to 2020-03-31
1ec99bee	POP_0482	10 to 14	Male	False			False		outpatient	0.089	False							False	2020-03-17 to 2020-03-31
e71733dc	POP_0490	15+	Male	True	negative	True	False		inpatient	0.069	False							False	2020-03-17 to 2020-03-31
8d025bb2	POP_0487	10 to 14	Male	False			False		outpatient	0.072	False							False	2020-03-17 to 2020-03-31
d83198b2	POP_0470	0 to 4	Female	True	negative	True	True	negative	inpatient	0.111	False							False	2020-03-17 to 2020-03-31
db71caf9	POP_0492	15+	Male	False			False		outpatient	0.128	False							False	2020-03-17 to 2020-03-31
0ec122fd	POP_0478	5 to 9	Male	False			False		inpatient	0.078	False							False	2020-03-17 to 2020-03-31
26a7f47c	POP_0491	15+	Male	False			False		inpatient	0.200	False							False	2020-03-17 to 2020-03-31
0df0fea1	POP_0493	15+	Male	False			False		emergency room	0.094	False							False	2020-03-17 to 2020-03-31
dd137310	POP_0496	15+	Male	False			False		outpatient	0.106	False							False	2020-03-17 to 2020-03-31
570c1915	POP_0497	15+	Male	False			False		emergency room	0.081	False							False	2020-03-17 to 2020-03-31
0bc769f0	POP_1067	5 to 9	Female	False			False		outpatient	0.083	False							False	2020-03-17 to 2020-03-31
b16773ca	POP_1070	5 to 9	Male	False			False		outpatient	0.123	False							False	2020-03-17 to 2020-03-31
dfeed1db	POP_0483	10 to 14	Female	False			False		outpatient	0.078	False							False	2020-03-17 to 2020-03-31
090aadb6	POP_0480	5 to 9	Female	False			False		outpatient	0.123	False							False	2020-03-17 to 2020-03-31
e33bfa85	POP_1055	0 to 4	Male	False			False		outpatient	0.114	False							False	2020-03-17 to 2020-03-31
882d69ca	POP_0481	5 to 9	Male	False			False		inpatient	0.072	False							False	2020-03-17 to 2020-03-31
b612c5e4	POP_0472	0 to 4	Male	False			True	negative	outpatient	0.063	False							False	2020-03-17 to 2020-03-31
26010371	POP_1010	15+	Male	False			False		inpatient	0.062	False							False	2020-03-17 to 2020-03-31
9c618747	POP_0469	0 to 4	Female	True	negative	True	False		inpatient	0.108	False							False	2020-03-17 to 2020-03-31
0a17217b	POP_1060	15+	Male	False			False		inpatient	0.132	False							False	2020-03-17 to 2020-03-31
89dfd422	POP_0484	10 to 14	Female	False			True	negative	inpatient	0.527	True	1.488	1.651	True	False	0.360	False	False	2020-03-17 to 2020-03-31
26010371	POP_0495	15+	Male	False			False		inpatient	0.062	False							False	2020-03-17 to 2020-03-31
6d274a4f	POP_1056	0 to 4	Male	False			False		outpatient	0.123	False							False	2020-03-17 to 2020-03-31
d4357d60	POP_1066	10 to 14	Male	False			False		outpatient	0.099	False							False	2020-03-17 to 2020-03-31
908f8ea7	POP_1059	5 to 9	Male	True	negative	True	False		inpatient	0.065	False							False	2020-03-17 to 2020-03-31
bec0d253	POP_1062	15+	Female	False			False		outpatient	0.262	False	0.541	1.115	False	False	0.020	False	False	2020-03-17 to 2020-03-31
7a88d8e2	POP_1069	10 to 14	Male	False			False		outpatient	0.084	False							False	2020-03-17 to 2020-03-31
1d122ab9	POP_0479	5 to 9	Male	False			True	negative	inpatient	0.069	False							False	2020-03-17 to 2020-03-31
fbbe9354	POP_1053	15+	Male	False			False		outpatient	0.201	False							False	2020-03-17 to 2020-03-31
936d0b2c	POP_0475	5 to 9	Male	True	negative	True	False		inpatient	0.091	False							False	2020-03-17 to 2020-03-31
3c98f26c	POP_1040	15+	Female	False			False		outpatient	0.165	False							False	2020-03-17 to 2020-03-31
93f88ca9	POP_0486	10 to 14	Male	False			False		outpatient	0.129	False							False	2020-03-17 to 2020-03-31
908f8ea7	POP_0474	5 to 9	Male	True	negative	True	False		inpatient	0.057	False							False	2020-03-17 to 2020-03-31
0341c856	POP_0477	5 to 9	Female	False			False		outpatient	0.125	False							False	2020-03-17 to 2020-03-31
4177bcf7	POP_1054	15+	Male	False			False		outpatient	0.116	False							False	2020-03-17 to 2020-03-31
21d749e3	POP_0476	5 to 9	Male	True	negative	True	False		inpatient	0.104	False							False	2020-03-17 to 2020-03-31
ceaf3f13	POP_0471	0 to 4	Female	False			False		emergency room	0.090	False							False	2020-03-17 to 2020-03-31
ca629d79	POP_0466	0 to 4	Male	True	negative	True	False		inpatient	0.119	False							False	2020-03-17 to 2020-03-31
cf3f021a	POP_0488	10 to 14	Female	False			False		outpatient	0.087	False							False	2020-03-17 to 2020-03-31
2f63edfb	POP_1065	10 to 14	Female	False			False		inpatient	0.074	False							False	2020-03-17 to 2020-03-31
efde5860	POP_1076	15+	Male	False			False		inpatient	0.084	False							False	2020-03-17 to 2020-03-31
d04e7128	POP_1061	10 to 14	Female	False			False		outpatient	0.137	False							False	2020-03-17 to 2020-03-31
307414f5	POP_0485	10 to 14	Male	False			False		inpatient	0.097	False							False	2020-03-17 to 2020-03-31
d155aeeb	POP_1057	15+	Female	False			False		outpatient	0.170	False							False	2020-03-17 to 2020-03-31
12a3c4a2	POP_1052	15+	Female	False			False		inpatient	0.101	False							False	2020-03-17 to 2020-03-31
a5a73e6d	POP_0512	5 to 9	Male	False			False		outpatient	0.087	False							False	2020-03-17 to 2020-03-31
a806d21a	POP_0514	5 to 9	Male	False			False		outpatient	0.067	False							False	2020-03-17 to 2020-03-31
09ed2a40	POP_0526	10 to 14	Female	False			False		inpatient	0.084	False							False	2020-03-17 to 2020-03-31
e2c458ae	POP_0502	0 to 4	Female	False			False		outpatient	0.071	False							False	2020-03-17 to 2020-03-31
404a1c39	POP_0516	5 to 9	Male	False			False		emergency room	0.074	False							False	2020-03-17 to 2020-03-31
210cd29b	POP_0579	10 to 14	Female	False			False		inpatient	0.082	False							False	2020-03-17 to 2020-03-31
5984b23f	POP_0535	15+	Female	False			True	negative	outpatient	0.217	False							False	2020-03-17 to 2020-03-31
3d9a65c5	POP_0506	0 to 4	Male	False			True	negative	inpatient	0.075	False							False	2020-03-17 to 2020-03-31
fc525ba5	POP_0500	0 to 4	Male	False			False		emergency room	0.163	False							False	2020-03-17 to 2020-03-31
fa71cf72	POP_1011	10 to 14	Female	False			False		outpatient	0.151	False							False	2020-03-17 to 2020-03-31
1d06d6e9	POP_0505	0 to 4	Male	False			False		outpatient	0.094	False							False	2020-03-17 to 2020-03-31
058f72c9	POP_0927	10 to 14	Male	False			False		inpatient	0.160	False							False	2020-03-17 to 2020-03-31
a1cc5abb	POP_0544	15+	Female	False			False		outpatient	0.082	False							False	2020-03-17 to 2020-03-31
e3b0fef6	POP_0529	10 to 14	Female	False			False		outpatient	0.076	False							False	2020-03-17 to 2020-03-31
3868f230	POP_0522	10 to 14	Female	False			False		emergency room	0.082	False							False	2020-03-17 to 2020-03-31
f880a371	POP_0573	10 to 14	Male	False			False		emergency room	0.092	False							False	2020-03-17 to 2020-03-31
e93280b2	POP_0593	15+	Female	False			False		inpatient	0.113	False							False	2020-03-17 to 2020-03-31
a5b7fb47	POP_0545	15+	Female	False			False		outpatient	0.213	False							False	2020-03-17 to 2020-03-31
8dad98df	POP_0499	0 to 4	Male	False			True	negative	outpatient	0.088	False							False	2020-03-17 to 2020-03-31
3bc7483d	POP_0518	5 to 9	Male	False			False		inpatient	0.077	False							False	2020-03-17 to 2020-03-31
8d811945	POP_0527	10 to 14	Female	True	negative	True	False		inpatient	0.087	False							False	2020-03-17 to 2020-03-31
2019ddd0	POP_0525	10 to 14	Female	False			False		outpatient	0.149	False							False	2020-03-17 to 2020-03-31
5a212d1e	POP_0539	15+	Male	False			False		outpatient	0.069	False							False	2020-03-17 to 2020-03-31
3559377d	POP_0576	10 to 14	Male	True	negative	True	False		inpatient	0.069	False							False	2020-03-17 to 2020-03-31
856b1725	POP_0548	0 to 4	Male	False			False		inpatient	0.087	False							False	2020-03-17 to 2020-03-31
0ff77ff9	POP_1018	15+	Female	False			False		outpatient	0.176	False							False	2020-03-17 to 2020-03-31
d83198b2	POP_0550	0 to 4	Female	True	negative	True	True	negative	inpatient	0.079	False							False	2020-03-17 to 2020-03-31
150c42dc	POP_0533	10 to 14	Female	False			False		outpatient	0.090	False							False	2020-03-17 to 2020-03-31
c9255a86	POP_0536	15+	Female	False			False		outpatient	0.166	False							False	2020-03-17 to 2020-03-31
b8dfc7db	POP_0501	0 to 4	Male	True	negative	True	True	negative	inpatient	0.095	False							False	2020-03-17 to 2020-03-31
d742d794	POP_0540	15+	Male	False			False		inpatient	0.083	False							False	2020-03-17 to 2020-03-31
6c9c3f1b	POP_0503	0 to 4	Female	False			False		outpatient	0.215	False							False	2020-03-17 to 2020-03-31
5a2e3813	POP_0537	15+	Female	False			False		day surgery	0.170	False							False	2020-03-17 to 2020-03-31
b97c41b0	POP_0528	10 to 14	Male	False			False		outpatient	0.094	False							False	2020-03-17 to 2020-03-31
141d1aa6	POP_0578	10 to 14	Male	False			False		emergency room	0.127	False							False	2020-03-17 to 2020-03-31
141d1aa6	POP_0575	10 to 14	Male	False			False		emergency room	0.106	False							False	2020-03-17 to 2020-03-31
bca1db9d	POP_0530	10 to 14	Female	False			False		outpatient	0.170	False							False	2020-03-17 to 2020-03-31
2bc1a978	POP_0524	10 to 14	Female	False			False		inpatient	0.127	False							False	2020-03-17 to 2020-03-31
851563a6	POP_0523	10 to 14	Female	False			False		outpatient	0.295	False	0.842	0.803	True	False	0.200	False	False	2020-03-17 to 2020-03-31
bb210515	POP_0510	5 to 9	Female	False			False		outpatient	0.924	True	1.683	1.196	True	False	0.020	False	False	2020-03-17 to 2020-03-31
68d932bb	POP_0543	15+	Male	False			False		outpatient	0.085	False							False	2020-03-17 to 2020-03-31
2e53b046	POP_0532	10 to 14	Female	False			False		outpatient	0.065	False							False	2020-03-17 to 2020-03-31
922c5cb0	POP_0542	15+	Male	False			False		outpatient	0.087	False							False	2020-03-17 to 2020-03-31
60f257bd	POP_0504	0 to 4	Male	True	negative	True	False		inpatient	0.098	False							False	2020-03-17 to 2020-03-31
363142ae	POP_0517	5 to 9	Male	False			False		outpatient	0.080	False							False	2020-03-17 to 2020-03-31
0a17217b	POP_0541	15+	Male	False			False		inpatient	0.089	False							False	2020-03-17 to 2020-03-31
2b12bf60	POP_0513	5 to 9	Female	False			False		outpatient	0.126	False							False	2020-03-17 to 2020-03-31
7f9538cf	POP_0511	5 to 9	Female	False			False		inpatient	0.354	True	0.970	1.024	True	False	0.020	False	False	2020-03-17 to 2020-03-31
270bde52	POP_0534	15+	Female	False			False		inpatient	0.080	False							False	2020-03-17 to 2020-03-31
9b09df66	POP_0498	0 to 4	Female	False			False		outpatient	0.093	False							False	2020-03-17 to 2020-03-31
97a7dc25	POP_0590	15+	Female	False			False		emergency room	0.109	False							False	2020-03-17 to 2020-03-31
16ac90dc	POP_0531	10 to 14	Male	False			False		outpatient	0.069	False							False	2020-03-17 to 2020-03-31
268ecc63	POP_0538	15+	Male	True	negative	True	False		inpatient	0.118	False							False	2020-03-17 to 2020-03-31
c3b29cc3	POP_1014	15+	Female	False			False		outpatient	0.127	False							False	2020-03-17 to 2020-03-31
81e15679	POP_0515	5 to 9	Male	False			False		outpatient	0.076	False							False	2020-03-17 to 2020-03-31
40ba8bd2	POP_1129	15+	Male	False			False		inpatient	0.064	False							False	2020-03-17 to 2020-03-31
7bd23251	POP_0559	5 to 9	Female	False			False		outpatient	0.064	False							False	2020-03-17 to 2020-03-31
76f2d814	POP_1124	15+	Female	False			False		outpatient	0.094	False							False	2020-03-17 to 2020-03-31
908f8ea7	POP_0566	5 to 9	Male	True	negative	True	False		inpatient	0.055	False							False	2020-03-17 to 2020-03-31
97a7dc25	POP_1146	15+	Female	False			False		emergency room	0.099	False							False	2020-03-17 to 2020-03-31
ff7d24ea	POP_0562	5 to 9	Male	False			True	negative	inpatient	0.094	False							False	2020-03-17 to 2020-03-31
3fd075df	POP_0568	5 to 9	Female	False			False		outpatient	0.125	False							False	2020-03-17 to 2020-03-31
3f70c46a	POP_0570	10 to 14	Female	False			False		inpatient	0.109	False							False	2020-03-17 to 2020-03-31
c6b7a5af	POP_0572	10 to 14	Male	True	negative	False	False		outpatient	0.059	False							False	2020-03-17 to 2020-03-31
bf60f70f	POP_0561	5 to 9	Female	True	negative	True	False		inpatient	0.215	False							False	2020-03-17 to 2020-03-31
82862839	POP_0616	10 to 14	Female	False			False		outpatient	0.246	False							False	2020-03-17 to 2020-03-31
5ab6b3fa	POP_0571	10 to 14	Male	False			False		outpatient	0.069	False							False	2020-03-17 to 2020-03-31
726ad89e	POP_0588	15+	Female	False			False		outpatient	0.100	False							False	2020-03-17 to 2020-03-31
b51bef90	POP_0567	5 to 9	Male	False			False		outpatient	0.088	False							False	2020-03-17 to 2020-03-31
5d6ad6a6	POP_0591	15+	Female	False			True	negative	inpatient	0.085	False							False	2020-03-17 to 2020-03-31
96e4f9db	POP_0554	0 to 4	Female	False			False		outpatient	0.062	False							False	2020-03-17 to 2020-03-31
5e28cdf0	POP_0577	10 to 14	Female	False			False		outpatient	0.075	False							False	2020-03-17 to 2020-03-31
deb6bb0f	POP_0558	5 to 9	Female	False			False		outpatient	0.097	False							False	2020-03-17 to 2020-03-31
dc93c732	POP_0553	0 to 4	Male	False			True	negative	inpatient	0.083	False							False	2020-03-17 to 2020-03-31
dbc9d204	POP_0549	0 to 4	Female	False			False		outpatient	0.180	False							False	2020-03-17 to 2020-03-31
9ad1da9f	POP_1134	15+	Female	False			False		inpatient	0.090	False							False	2020-03-17 to 2020-03-31
89dfd422	POP_0574	10 to 14	Female	False			True	negative	inpatient	0.412	True	1.218	1.763	True	False	0.300	False	False	2020-03-17 to 2020-03-31
726ad89e	POP_1145	15+	Female	False			False		outpatient	0.099	False							False	2020-03-17 to 2020-03-31
66cf5e9d	POP_0564	5 to 9	Female	False			False		inpatient	0.070	False							False	2020-03-17 to 2020-03-31
68071af8	POP_0551	0 to 4	Female	False			True	negative	inpatient	0.068	False							False	2020-03-17 to 2020-03-31
e93280b2	POP_0583	15+	Female	False			False		inpatient	0.102	False							False	2020-03-17 to 2020-03-31
d742d794	POP_0585	15+	Male	False			False		inpatient	0.089	False							False	2020-03-17 to 2020-03-31
4c8d1060	POP_0547	0 to 4	Male	False			False		outpatient	0.085	False							False	2020-03-17 to 2020-03-31
eb9b1c68	POP_0552	0 to 4	Male	False			False		outpatient	0.109	False							False	2020-03-17 to 2020-03-31
4be8ae33	POP_1127	15+	Male	False			True	negative	outpatient	0.100	False							False	2020-03-17 to 2020-03-31
efaa7062	POP_0569	5 to 9	Female	True	negative	True	False		inpatient	0.150	False							False	2020-03-17 to 2020-03-31
a34c8602	POP_0580	10 to 14	Male	True	negative	True	False		inpatient	0.090	False							False	2020-03-17 to 2020-03-31
a1325b37	POP_1150	15+	Female	False			False		outpatient	0.079	False							False	2020-03-17 to 2020-03-31
8a5e2da4	POP_0560	5 to 9	Female	False			False		outpatient	0.068	False							False	2020-03-17 to 2020-03-31
7d90531d	POP_0584	15+	Female	False			False		outpatient	0.094	False							False	2020-03-17 to 2020-03-31
792dba80	POP_0589	15+	Female	False			False		outpatient	0.097	False							False	2020-03-17 to 2020-03-31
28ea7794	POP_0587	15+	Female	False			False		inpatient	0.155	False							False	2020-03-17 to 2020-03-31
26010371	POP_0592	15+	Male	False			False		inpatient	0.062	False							False	2020-03-17 to 2020-03-31
0a17217b	POP_1147	15+	Male	False			False		inpatient	0.097	False							False	2020-03-17 to 2020-03-31
33f88e10	POP_0565	5 to 9	Female	False			True	negative	inpatient	0.073	False							False	2020-03-17 to 2020-03-31
1d64b3c9	POP_0546	0 to 4	Male	True	negative	True	False		inpatient	0.068	False							False	2020-03-17 to 2020-03-31
2af46bee	POP_0586	15+	Male	False			True	negative	inpatient	0.077	False							False	2020-03-17 to 2020-03-31
3bc7483d	POP_0563	5 to 9	Male	False			False		inpatient	0.081	False							False	2020-03-17 to 2020-03-31
bacca6b0	POP_0611	10 to 14	Female	True	negative	True	True	negative	inpatient	0.188	False							False	2020-03-17 to 2020-03-31
7f9538cf	POP_0605	5 to 9	Female	False			False		inpatient	0.439	True	0.861	0.946	True	False	0.030	False	False	2020-03-17 to 2020-03-31
e4c45943	POP_0619	15+	Female	True	negative	True	False		inpatient	0.123	False							False	2020-03-17 to 2020-03-31
bee6acb9	POP_0623	15+	Male	False			False		outpatient	0.093	False							False	2020-03-17 to 2020-03-31
c221dc76	POP_0582	15+	Male	False			False		outpatient	0.112	False							False	2020-03-17 to 2020-03-31
15d4302b	POP_0612	10 to 14	Male	False			False		outpatient	0.352	True	1.119	1.227	True	False	0.090	False	False	2020-03-17 to 2020-03-31
3b4f5966	POP_0594	0 to 4	Male	False			False		outpatient	0.087	False							False	2020-03-17 to 2020-03-31
9efe201c	POP_0613	10 to 14	Male	False			False		inpatient	0.134	False							False	2020-03-17 to 2020-03-31
b8e4bf88	POP_0618	15+	Female	False			False		inpatient	0.366	True	0.387	0.694	False	False	0.070	False	False	2020-03-17 to 2020-03-31
ce4f5ec6	POP_0595	0 to 4	Male	False			False		emergency room	0.068	False							False	2020-03-17 to 2020-03-31
134eb16f	POP_0598	0 to 4	Male	False			False		inpatient	0.098	False							False	2020-03-17 to 2020-03-31
0a83314f	POP_0625	15+	Female	True	negative	True	False		inpatient	0.096	False							False	2020-03-17 to 2020-03-31
11c47b39	POP_1254	15+	Female	True	negative	True	False		inpatient	0.095	False							False	2020-03-17 to 2020-03-31
5a4b1867	POP_0597	0 to 4	Male	False			False		outpatient	0.085	False							False	2020-03-17 to 2020-03-31
4582ec18	POP_0596	0 to 4	Male	True	negative	True	False		inpatient	0.081	False							False	2020-03-17 to 2020-03-31
5a6627cf	POP_0602	5 to 9	Male	False			False		outpatient	0.108	False							False	2020-03-17 to 2020-03-31
d83198b2	POP_0600	0 to 4	Female	True	negative	True	True	negative	inpatient	0.098	False							False	2020-03-17 to 2020-03-31
5a6627cf	POP_0603	5 to 9	Male	False			False		outpatient	0.095	False							False	2020-03-17 to 2020-03-31
cc34e2fb	POP_1228	15+	Male	False			False		inpatient	0.155	False							False	2020-03-17 to 2020-03-31
83365555	POP_0624	15+	Female	False			False		emergency room	0.118	False							False	2020-03-17 to 2020-03-31
83ea9884	POP_1190	15+	Female	False			False		outpatient	0.080	False							False	2020-03-17 to 2020-03-31
eb0e3b13	POP_1186	15+	Male	False			False		outpatient	0.114	False							False	2020-03-17 to 2020-03-31
9c13055b	POP_0621	15+	Female	True	negative	True	False		inpatient	0.147	False							False	2020-03-17 to 2020-03-31
a1778c84	POP_0614	10 to 14	Female	False			False		outpatient	0.102	False							False	2020-03-17 to 2020-03-31
a3456f80	POP_0615	10 to 14	Female	False			False		inpatient	0.162	False							False	2020-03-17 to 2020-03-31
98d43b9d	POP_1182	15+	Male	False			False		outpatient	0.155	False							False	2020-03-17 to 2020-03-31
fc4dba93	POP_1192	15+	Female	False			True	negative	inpatient	0.058	False							False	2020-03-17 to 2020-03-31
eb526a83	POP_1185	15+	Female	False			False		outpatient	0.102	False							False	2020-03-17 to 2020-03-31
6501247a	POP_0604	5 to 9	Female	False			False		outpatient	0.180	False							False	2020-03-17 to 2020-03-31
e938940d	POP_0622	15+	Female	False			False		outpatient	0.093	False							False	2020-03-17 to 2020-03-31
03d1a88d	POP_0620	15+	Female	False			False		outpatient	0.078	False							False	2020-03-17 to 2020-03-31
009e1700	POP_0599	0 to 4	Male	False			False		emergency room	0.089	False							False	2020-03-17 to 2020-03-31
394d76e2	POP_0610	10 to 14	Male	False			False		outpatient	0.127	False							False	2020-03-17 to 2020-03-31
89dfd422	POP_0617	10 to 14	Female	False			True	negative	inpatient	0.470	True	1.263	1.508	True	False	0.400	False	False	2020-03-17 to 2020-03-31
b046985a	POP_1184	15+	Male	False			False		outpatient	0.140	False							False	2020-03-17 to 2020-03-31
b38d48b9	POP_1189	15+	Female	False			False		emergency room	0.131	False							False	2020-03-17 to 2020-03-31
38751e32	POP_1198	15+	Female	False			False		outpatient	0.094	False							False	2020-03-17 to 2020-03-31
e74edfba	POP_0607	5 to 9	Female	False			False		outpatient	0.083	False							False	2020-03-17 to 2020-03-31
9ddd4fcf	POP_1193	15+	Female	False			False		outpatient	0.091	False							False	2020-03-17 to 2020-03-31
8ae230a8	POP_0606	5 to 9	Male	False			False		outpatient	0.130	False							False	2020-03-17 to 2020-03-31
ece11ed0	POP_1260	15+	Male	False			False		inpatient	0.100	False							False	2020-03-17 to 2020-03-31
5c3b7ea1	POP_1248	0 to 4	Female	False			True	negative	inpatient	0.088	False							False	2020-03-17 to 2020-03-31
e4c45943	POP_1240	15+	Female	True	negative	True	False		inpatient	0.091	False							False	2020-03-17 to 2020-03-31
e4c45943	POP_1218	15+	Female	True	negative	True	False		inpatient	0.131	False							False	2020-03-17 to 2020-03-31
55fade99	POP_1255	10 to 14	Male	False			False		emergency room	0.075	False							False	2020-03-17 to 2020-03-31
e1d2590c	POP_1232	15+	Female	False			False		inpatient	0.262	False	0.353	1.145	False	False	0.130	False	False	2020-03-17 to 2020-03-31
6120c405	POP_1245	15+	Female	False			True	negative	outpatient	0.108	False							False	2020-03-17 to 2020-03-31
14f3039e	POP_1226	5 to 9	Female	True	negative	True	False		inpatient	0.086	False							False	2020-03-17 to 2020-03-31
66457418	POP_1235	5 to 9	Male	False			False		outpatient	0.163	False							False	2020-03-17 to 2020-03-31
9fbb1bde	POP_1225	5 to 9	Male	False			False		outpatient	0.103	False							False	2020-03-17 to 2020-03-31
9c13055b	POP_1220	15+	Female	True	negative	True	False		inpatient	0.369	True	0.325	1.378	False	False	0.070	False	False	2020-03-17 to 2020-03-31
aba9395b	POP_1233	5 to 9	Male	False			False		inpatient	0.163	False							False	2020-03-17 to 2020-03-31
8d811945	POP_1222	10 to 14	Female	False			True	negative	inpatient	0.153	False							False	2020-03-17 to 2020-03-31
2995dcf4	POP_1253	10 to 14	Male	False			False		outpatient	0.140	False							False	2020-03-17 to 2020-03-31
89dfd422	POP_1230	10 to 14	Female	True	negative	True	True	negative	inpatient	0.353	True	1.148	0.953	True	False	0.380	False	False	2020-03-17 to 2020-03-31
87faba5d	POP_1237	15+	Female	False			False		inpatient	0.102	False							False	2020-03-17 to 2020-03-31
87faba5d	POP_1219	15+	Female	False			False		inpatient	0.118	False							False	2020-03-17 to 2020-03-31
631c4f4b	POP_1221	0 to 4	Male	False			True	negative	inpatient	0.119	False							False	2020-03-17 to 2020-03-31
856b1725	POP_1244	0 to 4	Male	False			False		inpatient	0.093	False							False	2020-03-17 to 2020-03-31
7f9538cf	POP_1239	5 to 9	Female	False			False		inpatient	0.369	True	1.116	0.950	True	False	0.030	False	False	2020-03-17 to 2020-03-31
be06ed75	POP_1250	15+	Male	False			False		outpatient	0.104	False							False	2020-03-17 to 2020-03-31
be1f131a	POP_1227	15+	Male	False			False		outpatient	0.127	False							False	2020-03-17 to 2020-03-31
2f63edfb	POP_1238	10 to 14	Female	True	negative	True	False		inpatient	0.104	False							False	2020-03-17 to 2020-03-31
d4dd9d46	POP_1236	15+	Male	False			False		inpatient	0.123	False							False	2020-03-17 to 2020-03-31
d742d794	POP_1231	15+	Male	False			False		inpatient	0.313	True	0.304	0.584	False	False	0.040	False	False	2020-03-17 to 2020-03-31
d7f52cd8	POP_1229	10 to 14	Female	False			False		outpatient	0.169	False							False	2020-03-17 to 2020-03-31
d83198b2	POP_1249	0 to 4	Female	True	negative	True	True	negative	inpatient	0.090	False							False	2020-03-17 to 2020-03-31
b85d4315	POP_1256	0 to 4	Male	False			False		outpatient	0.145	False							False	2020-03-17 to 2020-03-31
036b9ed7	POP_1217	15+	Male	True	negative	True	False		inpatient	0.094	False							False	2020-03-17 to 2020-03-31
26010371	POP_1251	15+	Male	False			False		inpatient	0.067	False							False	2020-03-17 to 2020-03-31
fc4dba93	POP_1247	15+	Female	False			True	negative	inpatient	0.056	False							False	2020-03-17 to 2020-03-31
f8fe45de	POP_1241	0 to 4	Male	False			False		inpatient	0.066	False							False	2020-03-17 to 2020-03-31
f90a9c13	POP_1243	10 to 14	Female	False			False		inpatient	0.128	False							False	2020-03-17 to 2020-03-31
6b0548bc	POP_1302	10 to 14	Female	False			False		outpatient	0.082	False							False	2020-03-17 to 2020-03-31
b31c11b2	POP_1325	15+	Male	False			False		outpatient	0.071	False							False	2020-03-17 to 2020-03-31
e13255cc	POP_1340	15+	Female	False			True	negative	outpatient	0.074	False							False	2020-03-17 to 2020-03-31
e1d2590c	POP_1347	15+	Female	False			False		inpatient	0.114	False							False	2020-03-17 to 2020-03-31
479f89c1	POP_1310	15+	Male	False			False		outpatient	0.137	False							False	2020-03-17 to 2020-03-31
367216a4	POP_1334	0 to 4	Female	True	negative	True	True	negative	inpatient	0.069	False							False	2020-03-17 to 2020-03-31
2af46bee	POP_1346	15+	Male	True	negative	False	True	negative	inpatient	0.095	False							False	2020-03-17 to 2020-03-31
af645d2e	POP_1336	10 to 14	Male	True	negative	True	False		inpatient	0.094	False							False	2020-03-17 to 2020-03-31
b51bef90	POP_1314	5 to 9	Male	False			False		outpatient	0.104	False							False	2020-03-17 to 2020-03-31
37bdcf16	POP_1322	15+	Female	False			False		outpatient	0.108	False							False	2020-03-17 to 2020-03-31
e52b71e4	POP_1300	10 to 14	Male	False			False		outpatient	0.197	False							False	2020-03-17 to 2020-03-31
38648e2b	POP_1318	15+	Male	False			False		outpatient	0.086	False							False	2020-03-17 to 2020-03-31
d71daa88	POP_1304	5 to 9	Male	False			False		outpatient	0.061	False							False	2020-03-17 to 2020-03-31
908f8ea7	POP_1352	5 to 9	Male	False			True	negative	inpatient	0.060	False							False	2020-03-17 to 2020-03-31
395b6421	POP_1301	5 to 9	Male	False			True	negative	outpatient	0.129	False							False	2020-03-17 to 2020-03-31
92488da2	POP_1319	5 to 9	Female	False			False		outpatient	0.099	False							False	2020-03-17 to 2020-03-31
8d811945	POP_1358	10 to 14	Female	False			True	negative	inpatient	0.127	False							False	2020-03-17 to 2020-03-31
3625f55d	POP_1299	15+	Female	False			False		outpatient	0.107	False							False	2020-03-17 to 2020-03-31
b6754a21	POP_1326	15+	Male	False			False		emergency room	0.087	False							False	2020-03-17 to 2020-03-31
b85d4315	POP_1298	0 to 4	Male	False			False		outpatient	0.149	False							False	2020-03-17 to 2020-03-31
d83198b2	POP_1327	0 to 4	Female	True	negative	True	True	negative	inpatient	0.098	False							False	2020-03-17 to 2020-03-31
78b25efb	POP_1335	0 to 4	Female	True	negative	True	False		inpatient	0.058	False							False	2020-03-17 to 2020-03-31
79052828	POP_1306	5 to 9	Male	False			False		outpatient	0.091	False							False	2020-03-17 to 2020-03-31
cb162dc2	POP_1308	5 to 9	Male	False			False		outpatient	0.075	False							False	2020-03-17 to 2020-03-31
34754582	POP_1341	15+	Female	False			False		outpatient	0.080	False							False	2020-03-17 to 2020-03-31
d8b246d5	POP_1349	5 to 9	Male	True	negative	False	False		inpatient	0.087	False							False	2020-03-17 to 2020-03-31
2d3b3007	POP_1303	15+	Male	False			True	negative	inpatient	0.078	False							False	2020-03-17 to 2020-03-31
42db90c4	POP_1355	5 to 9	Male	True	negative	True	False		inpatient	0.076	False							False	2020-03-17 to 2020-03-31
722d6ba3	POP_1339	0 to 4	Male	False			False		outpatient	0.061	False							False	2020-03-17 to 2020-03-31
0236e26a	POP_1305	0 to 4	Male	False			False		outpatient	0.075	False							False	2020-03-17 to 2020-03-31
5e76fd5d	POP_1316	15+	Male	False			False		outpatient	0.084	False							False	2020-03-17 to 2020-03-31
bc1e39a1	POP_1321	15+	Female	False			False		outpatient	0.096	False							False	2020-03-17 to 2020-03-31
3bc7483d	POP_1353	5 to 9	Male	False			False		inpatient	0.087	False							False	2020-03-17 to 2020-03-31
0da5fdee	POP_1324	10 to 14	Female	True	negative	False	False		inpatient	0.080	False							False	2020-03-17 to 2020-03-31
83326877	POP_1307	15+	Female	True	negative	True	False		inpatient	0.066	False							False	2020-03-17 to 2020-03-31
3523f1ae	POP_1317	15+	Male	False			False		outpatient	0.070	False							False	2020-03-17 to 2020-03-31
5c3b7ea1	POP_1311	0 to 4	Female	True	negative	False	True	negative	inpatient	0.097	False							False	2020-03-17 to 2020-03-31
52425a8e	POP_1333	5 to 9	Male	True	negative	True	True	negative	outpatient	0.061	False							False	2020-03-17 to 2020-03-31
ea2d6e73	POP_1337	10 to 14	Male	False			False		day surgery	0.065	False							False	2020-03-17 to 2020-03-31
89dfd422	POP_1366	10 to 14	Female	True	negative	True	True	negative	inpatient	0.245	False							False	2020-03-17 to 2020-03-31
9324a1f6	POP_1350	15+	Male	False			False		emergency room	0.091	False							False	2020-03-17 to 2020-03-31
036b9ed7	POP_1331	15+	Male	True	negative	True	False		inpatient	0.080	False							False	2020-03-17 to 2020-03-31
4e9b25ce	POP_1338	0 to 4	Male	False			False		outpatient	0.056	False							False	2020-03-17 to 2020-03-31
a31f3683	POP_1313	0 to 4	Male	True	negative	True	False		emergency room	0.066	False							False	2020-03-17 to 2020-03-31
99482794	POP_1357	10 to 14	Male	True	negative	True	False		inpatient	0.079	False							False	2020-03-17 to 2020-03-31
268ecc63	POP_1342	15+	Male	False			True	negative	inpatient	0.150	False							False	2020-03-17 to 2020-03-31
6cbb59ea	POP_1330	10 to 14	Male	False			False		outpatient	0.070	False							False	2020-03-17 to 2020-03-31
a74deee3	POP_1312	0 to 4	Female	False			False		outpatient	0.069	False							False	2020-03-17 to 2020-03-31
2001e635	POP_1332	15+	Male	False			False		outpatient	0.106	False							False	2020-03-17 to 2020-03-31
a86b63db	POP_1328	5 to 9	Female	True	negative	True	False		outpatient	0.064	False							False	2020-03-17 to 2020-03-31
973ba7fb	POP_1320	15+	Female	False			False		outpatient	0.113	False							False	2020-03-17 to 2020-03-31
a86e7a4c	POP_1315	10 to 14	Male	True	negative	False	False		outpatient	0.072	False							False	2020-03-17 to 2020-03-31
739d1277	POP_1309	0 to 4	Female	False			False		day surgery	0.075	False							False	2020-03-17 to 2020-03-31
8684a46d	POP_1410	15+	Female	False			True	negative	inpatient	0.090	False							False	2020-03-17 to 2020-03-31
523a63ca	POP_0653	10 to 14	Male	True	negative	True	False		inpatient	0.161	False							False	2020-03-17 to 2020-03-31
75a54054	POP_0643	5 to 9	Female	False			False		outpatient	0.090	False							False	2020-03-17 to 2020-03-31
8e30f6bd	POP_1522	15+	Male	False			False		outpatient	0.098	False							False	2020-03-17 to 2020-03-31
5e28cdf0	POP_0656	10 to 14	Female	False			False		outpatient	0.070	False							False	2020-03-17 to 2020-03-31
a046db5c	POP_1415	15+	Male	False			False		emergency room	0.100	False							False	2020-03-17 to 2020-03-31
e408b353	POP_0657	10 to 14	Male	False			True	negative	outpatient	0.110	False							False	2020-03-17 to 2020-03-31
442d6ce0	POP_0651	10 to 14	Male	False			False		outpatient	0.094	False							False	2020-03-17 to 2020-03-31
5d6ad6a6	POP_0669	15+	Female	False			True	negative	outpatient	0.080	False							False	2020-03-17 to 2020-03-31
f8445a25	POP_0666	15+	Female	False			False		outpatient	0.083	False							False	2020-03-17 to 2020-03-31
08f5053f	POP_1408	15+	Male	False			False		outpatient	0.099	False							False	2020-03-17 to 2020-03-31
ac214c45	POP_0658	10 to 14	Male	True	negative	True	True	negative	inpatient	0.072	False							False	2020-03-17 to 2020-03-31
e33bfa85	POP_0626	0 to 4	Male	False			False		outpatient	0.123	False							False	2020-03-17 to 2020-03-31
83326877	POP_1414	15+	Female	True	negative	True	False		inpatient	0.092	False							False	2020-03-17 to 2020-03-31
5c3b7ea1	POP_0630	0 to 4	Female	True	negative	False	True	negative	inpatient	0.119	False							False	2020-03-17 to 2020-03-31
ac127aed	POP_0667	15+	Female	False			False		outpatient	0.108	False							False	2020-03-17 to 2020-03-31
4e9da56d	POP_0655	10 to 14	Male	False			False		outpatient	0.093	False							False	2020-03-17 to 2020-03-31
5093fb6d	POP_0639	5 to 9	Male	False			False		outpatient	0.113	False							False	2020-03-17 to 2020-03-31
4c9a4aba	POP_0662	15+	Male	True	negative	True	False		inpatient	0.082	False							False	2020-03-17 to 2020-03-31
77ac765e	POP_0670	15+	Female	False			False		outpatient	0.074	False							False	2020-03-17 to 2020-03-31
d34198e1	POP_0638	5 to 9	Male	False			False		inpatient	0.083	False							False	2020-03-17 to 2020-03-31
5281da81	POP_0641	5 to 9	Male	False			False		outpatient	0.148	False							False	2020-03-17 to 2020-03-31
463dfb46	POP_0665	15+	Female	False			False		outpatient	0.073	False							False	2020-03-17 to 2020-03-31
463dfb46	POP_0664	15+	Female	False			False		outpatient	0.067	False							False	2020-03-17 to 2020-03-31
8761dce7	POP_0652	10 to 14	Female	False			False		outpatient	0.196	False							False	2020-03-17 to 2020-03-31
a882dbf8	POP_0631	0 to 4	Male	False			False		outpatient	0.088	False							False	2020-03-17 to 2020-03-31
0bac48b0	POP_0650	10 to 14	Male	False			False		outpatient	0.086	False							False	2020-03-17 to 2020-03-31
eeec917e	POP_0654	10 to 14	Male	False			False		outpatient	0.087	False							False	2020-03-17 to 2020-03-31
170b8006	POP_1413	15+	Male	True	negative	True	False		outpatient	0.168	False							False	2020-03-17 to 2020-03-31
16351845	POP_1407	15+	Female	True	negative	True	False		inpatient	0.092	False							False	2020-03-17 to 2020-03-31
ac127aed	POP_0663	15+	Female	False			False		outpatient	0.106	False							False	2020-03-17 to 2020-03-31
d3917101	POP_0629	0 to 4	Female	False			False		inpatient	0.086	False							False	2020-03-17 to 2020-03-31
0f321795	POP_0640	5 to 9	Male	False			True	negative	inpatient	0.074	False							False	2020-03-17 to 2020-03-31
602cc23f	POP_1459	15+	Female	False			False		emergency room	0.073	False							False	2020-03-17 to 2020-03-31
06d66a45	POP_1409	15+	Male	False			False		emergency room	0.371	True	0.812	1.198	True	False	0.040	False	False	2020-03-17 to 2020-03-31
06dbc034	POP_0668	15+	Female	False			False		inpatient	0.108	False							False	2020-03-17 to 2020-03-31
614004fb	POP_0627	0 to 4	Female	False			False		outpatient	0.091	False							False	2020-03-17 to 2020-03-31
8f295bcb	POP_1416	15+	Male	False			True	negative	outpatient	0.077	False							False	2020-03-17 to 2020-03-31
2d3b3007	POP_1412	15+	Male	False			True	negative	inpatient	0.109	False							False	2020-03-17 to 2020-03-31
e5785332	POP_0632	0 to 4	Female	False			True	negative	outpatient	0.060	False							False	2020-03-17 to 2020-03-31
85610e6c	POP_0628	0 to 4	Male	False			False		outpatient	0.119	False							False	2020-03-17 to 2020-03-31
523a63ca	POP_1496	10 to 14	Male	True	negative	True	False		inpatient	0.213	False	0.586	0.555	False	False			False	2020-03-17 to 2020-03-31
2b9ecb8a	POP_1470	15+	Female	True	negative	False	False		inpatient	0.103	False							False	2020-03-17 to 2020-03-31
3fcccecc	POP_1466	10 to 14	Female	True	negative	True	False		outpatient	0.244	True	0.525	3.298	False	False	0.380	False	False	2020-03-17 to 2020-03-31
35ea748d	POP_1489	10 to 14	Female	False			False		outpatient	0.091	False							False	2020-03-17 to 2020-03-31
856b1725	POP_1476	0 to 4	Male	True	negative	False	False		inpatient	0.095	False							False	2020-03-17 to 2020-03-31
327764f7	POP_1456	5 to 9	Male	True	negative	False	False		outpatient	0.097	False							False	2020-03-17 to 2020-03-31
61ee9d30	POP_1480	10 to 14	Male	True	negative	True	False		inpatient	0.083	False							False	2020-03-17 to 2020-03-31
cd5aa93f	POP_1469	10 to 14	Female	True	negative	True	False		inpatient	0.093	False							False	2020-03-17 to 2020-03-31
7114b18d	POP_1482	0 to 4	Female	False			False		emergency room	0.088	False							False	2020-03-17 to 2020-03-31
9ff40ce9	POP_1483	15+	Male	False			False		outpatient	0.120	False							False	2020-03-17 to 2020-03-31
2b9ecb8a	POP_1447	15+	Female	True	negative	False	False		inpatient	0.109	False							False	2020-03-17 to 2020-03-31
9a5168c5	POP_1446	15+	Male	False			False		outpatient	0.122	False							False	2020-03-17 to 2020-03-31
6aa2c93a	POP_1453	0 to 4	Male	False			True	negative	emergency room	0.111	False							False	2020-03-17 to 2020-03-31
db17c880	POP_1448	0 to 4	Male	True	negative	False	True	negative	inpatient	0.091	False							False	2020-03-17 to 2020-03-31
cd0f03a8	POP_1471	0 to 4	Male	False			True	negative	inpatient	0.098	False							False	2020-03-17 to 2020-03-31
606354b1	POP_1450	15+	Female	False			False		outpatient	0.110	False							False	2020-03-17 to 2020-03-31
6063653f	POP_1481	10 to 14	Female	True	negative	True	False		inpatient	0.093	False							False	2020-03-17 to 2020-03-31
7d90531d	POP_1455	15+	Female	False			False		outpatient	0.105	False							False	2020-03-17 to 2020-03-31
0351e8e1	POP_1498	10 to 14	Male	False			False		outpatient	0.138	False							False	2020-03-17 to 2020-03-31
61695c81	POP_1461	15+	Male	False			False		outpatient	0.132	False							False	2020-03-17 to 2020-03-31
62d4a33b	POP_1457	5 to 9	Male	False			True	negative	outpatient	0.116	False							False	2020-03-17 to 2020-03-31
9dba2ad5	POP_1454	15+	Female	True	negative	True	False		inpatient	0.158	False							False	2020-03-17 to 2020-03-31
14f3039e	POP_1467	5 to 9	Female	True	negative	True	False		inpatient	0.076	False							False	2020-03-17 to 2020-03-31
c9255a86	POP_1475	15+	Female	False			False		outpatient	0.186	False							False	2020-03-17 to 2020-03-31
753cab2d	POP_1493	10 to 14	Female	True	negative	False	False		inpatient	0.080	False							False	2020-03-17 to 2020-03-31
26010371	POP_1465	15+	Male	True	negative	True	False		inpatient	0.091	False							False	2020-03-17 to 2020-03-31
ad48d20e	POP_1478	10 to 14	Female	False			False		emergency room	0.116	False							False	2020-03-17 to 2020-03-31
51bf15de	POP_1495	10 to 14	Male	False			False		outpatient	0.092	False							False	2020-03-17 to 2020-03-31
f58f6c1d	POP_1445	10 to 14	Male	False			False		outpatient	0.104	False							False	2020-03-17 to 2020-03-31
e66d9b70	POP_1464	10 to 14	Male	False			False		outpatient	0.085	False							False	2020-03-17 to 2020-03-31
38637ab1	POP_1449	15+	Female	False			False		outpatient	0.140	False							False	2020-03-17 to 2020-03-31
1d06d6e9	POP_1472	0 to 4	Male	True	negative	True	False		outpatient	0.100	False							False	2020-03-17 to 2020-03-31
8d811945	POP_1479	10 to 14	Female	False			True	negative	inpatient	0.133	False							False	2020-03-17 to 2020-03-31
96e4f9db	POP_1452	0 to 4	Female	False			False		outpatient	0.071	False							False	2020-03-17 to 2020-03-31
8d4589cf	POP_1473	0 to 4	Male	False			False		outpatient	0.074	False							False	2020-03-17 to 2020-03-31
40ba8bd2	POP_1458	15+	Male	False			True	negative	inpatient	0.076	False							False	2020-03-17 to 2020-03-31
e45aaef2	POP_1460	15+	Female	False			False		emergency room	0.127	False							False	2020-03-17 to 2020-03-31
af645d2e	POP_1487	10 to 14	Male	True	negative	True	False		inpatient	0.095	False							False	2020-03-17 to 2020-03-31
b41fcd21	POP_1444	10 to 14	Female	False			False		emergency room	0.164	False							False	2020-03-17 to 2020-03-31
fc4dba93	POP_1488	15+	Female	False			True	negative	inpatient	0.064	False							False	2020-03-17 to 2020-03-31
b12eb13f	POP_1443	15+	Male	False			False		outpatient	0.108	False							False	2020-03-17 to 2020-03-31
2af46bee	POP_1463	15+	Male	True	negative	False	True	negative	inpatient	0.106	False							False	2020-03-17 to 2020-03-31
d83198b2	POP_1442	0 to 4	Female	True	negative	True	True	negative	inpatient	0.088	False							False	2020-03-17 to 2020-03-31
11a00fe5	POP_1485	15+	Female	True	negative	True	False		outpatient	0.105	False							False	2020-03-17 to 2020-03-31
2b12bf60	POP_1451	5 to 9	Female	False			False		outpatient	0.160	False							False	2020-03-17 to 2020-03-31
0f321795	POP_1474	5 to 9	Male	True	negative	False	True	negative	inpatient	0.079	False							False	2020-03-17 to 2020-03-31
3142518a	POP_1462	5 to 9	Male	False			False		inpatient	0.070	False							False	2020-03-17 to 2020-03-31
9e13d440	POP_1600	0 to 4	Female	True	negative	True	False		inpatient	0.082	False							False	2020-03-17 to 2020-03-31
68071af8	POP_1554	0 to 4	Female	True	negative	True	True	negative	inpatient	0.078	False							False	2020-03-17 to 2020-03-31
c509df1d	POP_1540	5 to 9	Male	True	negative	False	False		inpatient	0.104	False							False	2020-03-17 to 2020-03-31
2d5c9b23	POP_1567	15+	Female	False			False		outpatient	0.109	False							False	2020-03-17 to 2020-03-31
78835c43	POP_1546	5 to 9	Male	True	negative	True	True	negative	inpatient	0.062	False							False	2020-03-17 to 2020-03-31
674a1be2	POP_1588	5 to 9	Female	False			False		outpatient	0.093	False							False	2020-03-17 to 2020-03-31
2d3b3007	POP_1538	15+	Male	False			True	negative	inpatient	0.104	False							False	2020-03-17 to 2020-03-31
0fec83f2	POP_0642	5 to 9	Female	False			False		outpatient	0.097	False							False	2020-03-17 to 2020-03-31
34dbd9b6	POP_1577	15+	Female	False			True	negative	outpatient	0.100	False							False	2020-03-17 to 2020-03-31
c52bba42	POP_1581	15+	Female	False			False		outpatient	0.094	False							False	2020-03-17 to 2020-03-31
16daf987	POP_1572	15+	Male	False			True	positive	outpatient	3.196	True	9.298	12.625	True	True	7.810	True	True	2020-03-17 to 2020-03-31
fc4dba93	POP_1543	15+	Female	False			True	negative	inpatient	0.071	False							False	2020-03-17 to 2020-03-31
f8a0ef62	POP_1542	10 to 14	Male	True	negative	True	False		inpatient	0.158	False							False	2020-03-17 to 2020-03-31
2d5c9b23	POP_1576	15+	Female	False			False		outpatient	0.113	False							False	2020-03-17 to 2020-03-31
d83198b2	POP_1541	0 to 4	Female	True	negative	True	True	negative	inpatient	0.094	False							False	2020-03-17 to 2020-03-31
90fa53da	POP_1568	5 to 9	Female	False			False		outpatient	0.085	False							False	2020-03-17 to 2020-03-31
da6dd4d0	POP_1595	10 to 14	Female	True	negative	True	True	negative	outpatient	0.169	False							False	2020-03-17 to 2020-03-31
d742d794	POP_1562	15+	Male	False			False		inpatient	0.093	False							False	2020-03-17 to 2020-03-31
af70d5d2	POP_1601	0 to 4	Male	False			False		outpatient	0.083	False							False	2020-03-17 to 2020-03-31
af645d2e	POP_1553	10 to 14	Male	True	negative	True	False		inpatient	0.110	False							False	2020-03-17 to 2020-03-31
37a3aea0	POP_1552	0 to 4	Female	True	negative	True	False		inpatient	0.063	False							False	2020-03-17 to 2020-03-31
d3917101	POP_1558	0 to 4	Female	False			False		inpatient	0.072	False							False	2020-03-17 to 2020-03-31
8e30f6bd	POP_1563	15+	Male	False			False		outpatient	0.122	False							False	2020-03-17 to 2020-03-31
3142518a	POP_1547	5 to 9	Male	False			False		inpatient	0.069	False							False	2020-03-17 to 2020-03-31
40ba8bd2	POP_1560	15+	Male	False			True	negative	inpatient	0.071	False							False	2020-03-17 to 2020-03-31
08303554	POP_1578	5 to 9	Male	True	negative	True	False		outpatient	0.089	False							False	2020-03-17 to 2020-03-31
8fb0b4e6	POP_1557	15+	Male	False			True	negative	inpatient	0.063	False							False	2020-03-17 to 2020-03-31
5584e723	POP_1582	15+	Male	False			False		outpatient	0.489	True	1.094	1.325	True	False			False	2020-03-17 to 2020-03-31
a86e7a4c	POP_1575	10 to 14	Male	True	negative	False	False		inpatient	0.079	False							False	2020-03-17 to 2020-03-31
068b1bdf	POP_1574	5 to 9	Female	False			False		outpatient	0.117	False							False	2020-03-17 to 2020-03-31
546e49f2	POP_1564	15+	Female	False			False		outpatient	0.097	False							False	2020-03-17 to 2020-03-31
e830decf	POP_1565	15+	Female	False			False		emergency room	0.146	False							False	2020-03-17 to 2020-03-31
908f8ea7	POP_1561	5 to 9	Male	False			True	negative	inpatient	0.059	False							False	2020-03-17 to 2020-03-31
8f1b4908	POP_1571	10 to 14	Male	False			False		outpatient	0.182	False							False	2020-03-17 to 2020-03-31
11c47b39	POP_1555	15+	Female	False			True	negative	inpatient	0.079	False							False	2020-03-17 to 2020-03-31
30a7a332	POP_1566	15+	Female	False			False		outpatient	0.102	False							False	2020-03-17 to 2020-03-31
052f4273	POP_1569	15+	Male	False			False		outpatient	0.186	False							False	2020-03-17 to 2020-03-31
fa3459df	POP_1545	10 to 14	Female	False			False		emergency room	0.116	False							False	2020-03-17 to 2020-03-31
71bbf244	POP_1573	10 to 14	Male	False			False		outpatient	0.082	False							False	2020-03-17 to 2020-03-31
fa3459df	POP_1548	10 to 14	Female	False			False		emergency room	0.125	False							False	2020-03-17 to 2020-03-31
9b09df66	POP_1585	0 to 4	Female	False			False		outpatient	0.123	False							False	2020-03-17 to 2020-03-31
14213e64	POP_1579	15+	Male	False			True	negative	inpatient	0.352	True	0.695	2.647	False	False			False	2020-03-17 to 2020-03-31
fac985c8	POP_1570	15+	Female	True	negative	False	False		inpatient	0.119	False							False	2020-03-17 to 2020-03-31
b8e4bf88	POP_1559	15+	Female	True	negative	True	False		inpatient	0.102	False							False	2020-03-17 to 2020-03-31
ce9f1c85	POP_1593	10 to 14	Male	False			False		outpatient	0.073	False							False	2020-03-17 to 2020-03-31
036b9ed7	POP_1549	15+	Male	False			True	negative	inpatient	0.083	False							False	2020-03-17 to 2020-03-31
93206480	POP_1592	10 to 14	Female	False			False		outpatient	0.087	False							False	2020-03-17 to 2020-03-31
fac985c8	POP_1580	15+	Female	True	negative	False	False		inpatient	0.132	False							False	2020-03-17 to 2020-03-31
5c3b7ea1	POP_1550	0 to 4	Female	True	negative	False	True	negative	inpatient	0.116	False							False	2020-03-17 to 2020-03-31
ac214c45	POP_1539	10 to 14	Male	True	negative	True	True	negative	inpatient	0.086	False							False	2020-03-17 to 2020-03-31
1a72b298	POP_1544	15+	Female	True	negative	True	False		inpatient	0.174	False							False	2020-03-17 to 2020-03-31
df79fe18	POP_1556	15+	Female	True	negative	True	False		inpatient	0.264	True	0.609	0.940	False	False	0.020	False	False	2020-03-17 to 2020-03-31
b0c70aad	POP_1589	5 to 9	Female	False			False		outpatient	0.110	False							False	2020-03-17 to 2020-03-31
52425a8e	POP_1583	5 to 9	Male	False			True	negative	inpatient	0.072	False							False	2020-03-17 to 2020-03-31
4eb951b8	POP_0687	5 to 9	Male	False			False		outpatient	0.064	False							False	2020-03-17 to 2020-03-31
6d385371	POP_0708	10 to 14	Female	False			False		outpatient	0.144	False							False	2020-03-17 to 2020-03-31
4bf2f258	POP_0679	0 to 4	Male	False			True	negative	inpatient	0.084	False							False	2020-03-17 to 2020-03-31
bee6acb9	POP_1644	15+	Male	False			False		outpatient	0.108	False							False	2020-03-17 to 2020-03-31
240fb9d5	POP_0760	5 to 9	Female	True	negative	False	False		inpatient	0.053	False							False	2020-03-17 to 2020-03-31
240fb9d5	POP_0682	5 to 9	Female	True	negative	False	False		inpatient	0.053	False							False	2020-03-17 to 2020-03-31
a458b1af	POP_0693	5 to 9	Male	False			False		outpatient	0.145	False							False	2020-03-17 to 2020-03-31
2240197d	POP_0686	5 to 9	Female	False			False		outpatient	0.073	False							False	2020-03-17 to 2020-03-31
a86e7a4c	POP_0701	10 to 14	Male	True	negative	False	False		inpatient	0.083	False							False	2020-03-17 to 2020-03-31
9436b3ea	POP_0704	10 to 14	Male	False			False		outpatient	0.103	False							False	2020-03-17 to 2020-03-31
a89b8d48	POP_0715	15+	Male	False			False		emergency room	0.107	False							False	2020-03-17 to 2020-03-31
908f8ea7	POP_0688	5 to 9	Male	False			True	negative	inpatient	0.058	False							False	2020-03-17 to 2020-03-31
3d9a65c5	POP_0674	0 to 4	Male	False			True	negative	outpatient	0.066	False							False	2020-03-17 to 2020-03-31
ae204727	POP_0690	5 to 9	Male	False			False		outpatient	0.153	False							False	2020-03-17 to 2020-03-31
753cab2d	POP_0706	10 to 14	Female	True	negative	False	False		inpatient	0.072	False							False	2020-03-17 to 2020-03-31
af08beaa	POP_0762	10 to 14	Female	True	negative	True	False		inpatient	0.155	False							False	2020-03-17 to 2020-03-31
2b4f8ff7	POP_0714	15+	Male	False			False		outpatient	0.095	False							False	2020-03-17 to 2020-03-31
b087ea8b	POP_0691	5 to 9	Female	False			False		outpatient	0.278	True	0.502	0.630	False	False	0.850	False	False	2020-03-17 to 2020-03-31
8684a46d	POP_0718	15+	Female	True	negative	False	True	negative	inpatient	0.103	False							False	2020-03-17 to 2020-03-31
8418cbc0	POP_0681	0 to 4	Female	False			False		outpatient	0.069	False							False	2020-03-17 to 2020-03-31
fac985c8	POP_1646	15+	Female	False			True	negative	inpatient	0.116	False							False	2020-03-17 to 2020-03-31
7ffc72d8	POP_0717	15+	Female	False			False		outpatient	0.241	False	0.601	1.073	False	False	0.130	False	False	2020-03-17 to 2020-03-31
bd62dc07	POP_0705	10 to 14	Female	False			False		outpatient	0.098	False							False	2020-03-17 to 2020-03-31
bdab2a8b	POP_0678	0 to 4	Male	False			False		outpatient	0.085	False							False	2020-03-17 to 2020-03-31
7e696402	POP_0712	15+	Female	True	negative	True	False		outpatient	0.071	False							False	2020-03-17 to 2020-03-31
2d3b3007	POP_0711	15+	Male	False			True	negative	inpatient	0.099	False							False	2020-03-17 to 2020-03-31
2af46bee	POP_0719	15+	Male	True	negative	True	True	negative	inpatient	0.082	False							False	2020-03-17 to 2020-03-31
6afc6b13	POP_0692	5 to 9	Female	False			False		outpatient	0.181	False							False	2020-03-17 to 2020-03-31
d3917101	POP_0677	0 to 4	Female	False			False		inpatient	0.064	False							False	2020-03-17 to 2020-03-31
d4dd9d46	POP_0720	15+	Male	True	negative	True	False		inpatient	0.093	False							False	2020-03-17 to 2020-03-31
457ab573	POP_0721	15+	Female	False			True	negative	emergency room	0.215	False	0.513	1.205	False	False	0.530	False	False	2020-03-17 to 2020-03-31
6063653f	POP_0698	10 to 14	Female	False			True	negative	inpatient	0.088	False							False	2020-03-17 to 2020-03-31
5e28cdf0	POP_0700	10 to 14	Female	False			False		outpatient	0.064	False							False	2020-03-17 to 2020-03-31
699c066b	POP_0716	15+	Male	False			False		outpatient	0.116	False							False	2020-03-17 to 2020-03-31
dd8421cd	POP_0689	5 to 9	Female	False			False		outpatient	0.114	False							False	2020-03-17 to 2020-03-31
d742d794	POP_0713	15+	Male	False			False		inpatient	0.115	False							False	2020-03-17 to 2020-03-31
09555732	POP_0710	15+	Male	True	negative	True	False		inpatient	0.056	False							False	2020-03-17 to 2020-03-31
e7318d7c	POP_0709	10 to 14	Female	False			False		outpatient	0.127	False							False	2020-03-17 to 2020-03-31
3bbebd8a	POP_0702	10 to 14	Male	False			False		outpatient	0.068	False							False	2020-03-17 to 2020-03-31
ec39ccff	POP_0675	0 to 4	Male	False			True	negative	inpatient	0.079	False							False	2020-03-17 to 2020-03-31
54186e43	POP_0707	10 to 14	Male	False			False		outpatient	0.122	False							False	2020-03-17 to 2020-03-31
e922f77d	POP_0676	0 to 4	Male	False			True	negative	inpatient	0.116	False							False	2020-03-17 to 2020-03-31
523a63ca	POP_0703	10 to 14	Male	True	negative	True	False		inpatient	0.154	False							False	2020-03-17 to 2020-03-31
4a9b767b	POP_0680	0 to 4	Male	False			False		outpatient	0.071	False							False	2020-03-17 to 2020-03-31
50a8e09d	POP_0699	10 to 14	Female	False			False		outpatient	0.086	False							False	2020-03-17 to 2020-03-31
07e77e19	POP_0761	5 to 9	Male	True	negative	True	False		inpatient	0.097	False							False	2020-03-17 to 2020-03-31
74c53026	POP_1699	15+	Male	True	negative	True	True	negative	inpatient	0.148	False							False	2020-03-17 to 2020-03-31
68071af8	POP_0754	0 to 4	Female	False			True	negative	inpatient	0.097	False							False	2020-03-17 to 2020-03-31
bfca5554	POP_0764	10 to 14	Male	False			False		emergency room	0.103	False							False	2020-03-17 to 2020-03-31
78f24245	POP_0763	10 to 14	Male	False			False		outpatient	0.109	False							False	2020-03-17 to 2020-03-31
2d3b3007	POP_1693	15+	Male	False			True	negative	inpatient	0.091	False							False	2020-03-17 to 2020-03-31
6063653f	POP_1695	10 to 14	Female	False			True	negative	inpatient	0.113	False							False	2020-03-17 to 2020-03-31
2748edcb	POP_1692	10 to 14	Male	False			False		outpatient	0.137	False							False	2020-03-17 to 2020-03-31
18526135	POP_1697	10 to 14	Male	False			False		outpatient	0.095	False							False	2020-03-17 to 2020-03-31
b96307bb	POP_0757	0 to 4	Male	False			True	negative	inpatient	0.070	False							False	2020-03-17 to 2020-03-31
2beb9a62	POP_0759	5 to 9	Male	False			False		outpatient	0.073	False							False	2020-03-17 to 2020-03-31
908f8ea7	POP_0758	5 to 9	Male	False			True	negative	inpatient	0.059	False							False	2020-03-17 to 2020-03-31
1a72b298	POP_1691	15+	Female	True	negative	True	False		inpatient	0.246	True	0.569	1.271	False	False			False	2020-03-17 to 2020-03-31
856b1725	POP_0756	0 to 4	Male	True	negative	False	False		inpatient	0.088	False							False	2020-03-17 to 2020-03-31
87faba5d	POP_1683	15+	Female	True	negative	True	False		inpatient	0.078	False							False	2020-03-17 to 2020-03-31
2af46bee	POP_1694	15+	Male	True	negative	True	True	negative	inpatient	0.092	False							False	2020-03-17 to 2020-03-31
40ba8bd2	POP_1688	15+	Male	False			True	negative	inpatient	0.072	False							False	2020-03-17 to 2020-03-31
09555732	POP_1700	15+	Male	True	negative	True	False		inpatient	0.056	False							False	2020-03-17 to 2020-03-31
af645d2e	POP_0765	10 to 14	Male	False			True	negative	inpatient	0.110	False							False	2020-03-17 to 2020-03-31
af08beaa	POP_1685	10 to 14	Female	True	negative	True	False		inpatient	0.169	False							False	2020-03-17 to 2020-03-31
b8e4bf88	POP_1698	15+	Female	True	negative	True	False		inpatient	0.113	False							False	2020-03-17 to 2020-03-31
8684a46d	POP_1687	15+	Female	True	negative	True	True	negative	inpatient	0.112	False							False	2020-03-17 to 2020-03-31
14213e64	POP_1686	15+	Male	False			True	negative	inpatient	0.303	True	0.665	3.269	False	False			False	2020-03-17 to 2020-03-31
d3917101	POP_0755	0 to 4	Female	False			False		inpatient	0.069	False							False	2020-03-17 to 2020-03-31
f545f195	POP_1968	15+	Male	False			False		outpatient	0.130	False							False	2020-03-31 to 2020-04-14
1b5f1a66	POP_0734	15+	Male	False			False		outpatient	0.072	False							False	2020-03-31 to 2020-04-14
bfb09a07	POP_0744	5 to 9	Male	True	negative	False	False		inpatient	0.097	False							False	2020-03-31 to 2020-04-14
6c59f876	POP_1979	15+	Male	False			False		outpatient	0.144	False							False	2020-03-31 to 2020-04-14
c0a90ae9	POP_0736	15+	Male	False			True	negative	inpatient	0.101	False							False	2020-03-31 to 2020-04-14
286746c4	POP_0751	15+	Female	False			False		emergency room	0.129	False							False	2020-03-31 to 2020-04-14
90730de6	POP_1975	5 to 9	Male	False			True	negative	day surgery	0.086	False							False	2020-03-31 to 2020-04-14
c0a90ae9	POP_1971	15+	Male	False			True	negative	inpatient	0.117	False							False	2020-03-31 to 2020-04-14
27e3ac40	COV_0001	15+	Male	True	positive	True	False		emergency room	0.216	False	0.498	2.880	False	False	0.120	False	False	2020-03-31 to 2020-04-14
63f21f5e	POP_0724	0 to 4	Female	True	negative	True	False		inpatient	0.102	False							False	2020-03-31 to 2020-04-14
63f21f5e	POP_1970	0 to 4	Female	True	negative	True	False		inpatient	0.099	False							False	2020-03-31 to 2020-04-14
27c19086	POP_1967	15+	Female	False			False		emergency room	0.108	False							False	2020-03-31 to 2020-04-14
ea7e9dd1	POP_0729	5 to 9	Female	True	negative	True	True	negative	inpatient	0.060	False							False	2020-03-31 to 2020-04-14
75a54054	POP_0726	5 to 9	Female	True	negative	False	False		outpatient	0.092	False							False	2020-03-31 to 2020-04-14
27e3ac40	COV_0004	15+	Male	True	positive	True	False		emergency room	0.199	False	0.562	2.733	False	False	0.120	False	False	2020-03-31 to 2020-04-14
616af3f5	POP_0733	10 to 14	Female	False			True	negative	outpatient	0.141	False							False	2020-03-31 to 2020-04-14
8e2a0ef2	POP_1958	0 to 4	Female	True	negative	True	False		inpatient	0.188	False							False	2020-03-31 to 2020-04-14
7ae926c1	POP_1982	15+	Male	True	negative	True	False		inpatient	0.130	False							False	2020-03-31 to 2020-04-14
4519984d	POP_1966	10 to 14	Female	True	negative	False	False		inpatient	0.130	False							False	2020-03-31 to 2020-04-14
89dfd422	POP_0731	10 to 14	Female	False			True	negative	inpatient	0.243	True	0.759	1.006	True	False	0.150	False	False	2020-03-31 to 2020-04-14
1325e22b	POP_1969	10 to 14	Male	False			False		outpatient	0.169	False							False	2020-03-31 to 2020-04-14
b046985a	POP_0735	15+	Male	True	negative	False	True	negative	outpatient	0.107	False							False	2020-03-31 to 2020-04-14
40ba8bd2	POP_1956	15+	Male	False			True	negative	inpatient	0.075	False							False	2020-03-31 to 2020-04-14
b046985a	POP_1986	15+	Male	True	negative	False	True	negative	outpatient	0.128	False							False	2020-03-31 to 2020-04-14
47349152	POP_1957	10 to 14	Male	True	negative	True	False		inpatient	0.107	False							False	2020-03-31 to 2020-04-14
d61caeef	POP_0748	10 to 14	Female	False			False		emergency room	0.146	False							False	2020-03-31 to 2020-04-14
e010774a	POP_0725	0 to 4	Male	True	negative	True	True	negative	emergency room	0.196	False							False	2020-03-31 to 2020-04-14
5c3b7ea1	POP_0722	0 to 4	Female	False			True	negative	inpatient	0.134	False							False	2020-03-31 to 2020-04-14
d3097b1f	POP_1980	10 to 14	Male	False			True	negative	inpatient	0.096	False							False	2020-03-31 to 2020-04-14
5e28cdf0	POP_0730	10 to 14	Female	False			False		outpatient	0.080	False							False	2020-03-31 to 2020-04-14
84d77e4b	POP_0728	5 to 9	Male	True	negative	True	False		inpatient	0.115	False							False	2020-03-31 to 2020-04-14
96e4f9db	POP_1959	0 to 4	Female	False			False		outpatient	0.071	False							False	2020-03-31 to 2020-04-14
10491091	POP_0727	5 to 9	Female	False			False		outpatient	0.104	False							False	2020-03-31 to 2020-04-14
dd47b2b8	POP_0739	0 to 4	Female	False			False		emergency room	0.111	False							False	2020-03-31 to 2020-04-14
c6ae5c7d	POP_1960	10 to 14	Female	False			False		emergency room	0.112	False							False	2020-03-31 to 2020-04-14
43c971c0	POP_1963	15+	Male	False			False		outpatient	0.089	False							False	2020-03-31 to 2020-04-14
9977ee7c	POP_1972	0 to 4	Male	False			True	negative	inpatient	0.135	False							False	2020-03-31 to 2020-04-14
43b1a9a3	POP_1974	15+	Male	True	negative	False	False		inpatient	0.103	False							False	2020-03-31 to 2020-04-14
ec39ccff	POP_0723	0 to 4	Male	False			True	negative	inpatient	0.075	False							False	2020-03-31 to 2020-04-14
68071af8	POP_1962	0 to 4	Female	True	negative	True	True	negative	inpatient	0.104	False							False	2020-03-31 to 2020-04-14
6b28f977	POP_1965	0 to 4	Female	False			False		outpatient	0.190	False							False	2020-03-31 to 2020-04-14
23b58205	POP_0732	10 to 14	Female	True	negative	False	False		outpatient	0.082	False							False	2020-03-31 to 2020-04-14
138fd62f	POP_0737	15+	Female	False			False		outpatient	0.100	False							False	2020-03-31 to 2020-04-14
3aed7f04	POP_1964	5 to 9	Male	False			False		emergency room	0.115	False							False	2020-03-31 to 2020-04-14
68071af8	POP_1973	0 to 4	Female	True	negative	True	True	negative	inpatient	0.089	False							False	2020-03-31 to 2020-04-14
9e4a89ef	POP_1961	15+	Male	False			False		outpatient	0.099	False							False	2020-03-31 to 2020-04-14
2d3b3007	POP_0750	15+	Male	False			True	negative	inpatient	0.090	False							False	2020-03-31 to 2020-04-14
23b58205	POP_2035	10 to 14	Female	True	negative	False	False		inpatient	0.079	False							False	2020-03-31 to 2020-04-14
fb0acf0c	POP_2021	5 to 9	Male	False			False		outpatient	0.239	False	0.586	0.739	False	False			False	2020-03-31 to 2020-04-14
0939f1e8	POP_0741	0 to 4	Male	True	negative	True	False		inpatient	0.276	True	0.610	0.964	False	False	0.030	False	False	2020-03-31 to 2020-04-14
ee6f51f3	POP_2023	15+	Female	False			False		outpatient	0.115	False							False	2020-03-31 to 2020-04-14
17335b66	POP_0749	10 to 14	Female	False			False		emergency room	0.105	False							False	2020-03-31 to 2020-04-14
5a04b5d3	POP_2028	0 to 4	Female	False			False		outpatient	0.088	False							False	2020-03-31 to 2020-04-14
def03352	POP_0753	15+	Female	False			False		outpatient	0.113	False							False	2020-03-31 to 2020-04-14
afe80fe5	POP_2031	10 to 14	Male	False			False		outpatient	0.131	False							False	2020-03-31 to 2020-04-14
2e79d144	POP_2039	5 to 9	Male	False			False		outpatient	0.117	False							False	2020-03-31 to 2020-04-14
eeaae205	POP_2024	10 to 14	Male	False			False		outpatient	0.074	False							False	2020-03-31 to 2020-04-14
7d0d3e96	POP_2020	15+	Male	False			False		outpatient	0.236	False	0.503	0.772	False	False	0.070	False	False	2020-03-31 to 2020-04-14
d742d794	POP_0752	15+	Male	False			False		inpatient	0.075	False							False	2020-03-31 to 2020-04-14
40ba8bd2	POP_2022	15+	Male	False			True	negative	inpatient	0.069	False							False	2020-03-31 to 2020-04-14
f6985b26	POP_0745	5 to 9	Female	False			False		outpatient	0.083	False							False	2020-03-31 to 2020-04-14
00ac9e20	POP_2033	0 to 4	Male	False			False		outpatient	0.092	False							False	2020-03-31 to 2020-04-14
c59b0ac2	POP_2025	15+	Female	False			False		outpatient	0.116	False							False	2020-03-31 to 2020-04-14
f6509b85	POP_0740	0 to 4	Male	True	negative	True	False		outpatient	0.085	False							False	2020-03-31 to 2020-04-14
5a2e3813	POP_2036	15+	Female	False			False		outpatient	0.331	True	0.529	1.604	False	False	0.050	False	False	2020-03-31 to 2020-04-14
0c8cf534	POP_0747	10 to 14	Male	True	negative	True	False		inpatient	0.091	False							False	2020-03-31 to 2020-04-14
ea7e9dd1	POP_0742	5 to 9	Female	True	negative	True	True	negative	inpatient	0.058	False							False	2020-03-31 to 2020-04-14
f5ac9e78	POP_2027	15+	Female	False			True	negative	inpatient	0.698	True	1.431	0.919	True	False	0.030	False	False	2020-03-31 to 2020-04-14
84d77e4b	POP_0743	5 to 9	Male	True	negative	True	False		inpatient	0.096	False							False	2020-03-31 to 2020-04-14
eff81114	POP_2030	10 to 14	Female	False			False		outpatient	0.175	False							False	2020-03-31 to 2020-04-14
5c3b7ea1	POP_0738	0 to 4	Female	False			True	negative	inpatient	0.110	False							False	2020-03-31 to 2020-04-14
2e53b046	POP_2034	10 to 14	Female	True	negative	False	False		outpatient	0.091	False							False	2020-03-31 to 2020-04-14
78267f92	POP_2040	0 to 4	Female	True	negative	True	True	negative	inpatient	0.127	False							False	2020-03-31 to 2020-04-14
75a54054	POP_2026	5 to 9	Female	True	negative	False	False		inpatient	0.100	False							False	2020-03-31 to 2020-04-14
ff7d24ea	POP_2029	5 to 9	Male	False			True	negative	outpatient	0.119	False							False	2020-03-31 to 2020-04-14
d3097b1f	POP_0746	10 to 14	Male	False			True	negative	inpatient	0.093	False							False	2020-03-31 to 2020-04-14
27e2bd80	POP_2032	15+	Male	False			False		outpatient	0.080	False							False	2020-03-31 to 2020-04-14
1a72b298	POP_2089	15+	Female	False			True	negative	inpatient	0.207	False	0.917	0.633	True	False	0.070	False	False	2020-03-31 to 2020-04-14
3f412885	POP_2086	0 to 4	Male	False			False		outpatient	0.155	False							False	2020-03-31 to 2020-04-14
6a1379d4	POP_1736	15+	Male	False			False		outpatient	0.840	True	1.678	0.450	True	False	0.030	False	False	2020-03-31 to 2020-04-14
b718e9bd	POP_2093	5 to 9	Male	False			False		outpatient	0.101	False							False	2020-03-31 to 2020-04-14
3142518a	POP_2102	5 to 9	Male	False			False		inpatient	0.090	False							False	2020-03-31 to 2020-04-14
b5df7f67	POP_1730	5 to 9	Female	False			False		outpatient	0.107	False							False	2020-03-31 to 2020-04-14
fac985c8	POP_2080	15+	Female	False			True	negative	outpatient	0.113	False							False	2020-03-31 to 2020-04-14
f6fd1cec	POP_2078	0 to 4	Female	False			True	negative	outpatient	0.081	False							False	2020-03-31 to 2020-04-14
84d77e4b	POP_2099	5 to 9	Male	True	negative	True	False		inpatient	0.100	False							False	2020-03-31 to 2020-04-14
b5c057e2	POP_2098	15+	Male	False			True	negative	outpatient	0.079	False							False	2020-03-31 to 2020-04-14
1d1e14da	POP_2090	10 to 14	Male	True	negative	False	False		outpatient	0.284	True	0.638	0.903	False	False	0.090	False	False	2020-03-31 to 2020-04-14
9d7021d4	POP_1725	0 to 4	Female	False			False		outpatient	0.138	False							False	2020-03-31 to 2020-04-14
ea875f77	POP_2115	5 to 9	Male	False			False		outpatient	0.146	False							False	2020-03-31 to 2020-04-14
1d64b3c9	POP_1726	0 to 4	Male	True	negative	False	True	negative	inpatient	0.078	False							False	2020-03-31 to 2020-04-14
1d122ab9	POP_1728	5 to 9	Male	False			True	negative	outpatient	0.083	False							False	2020-03-31 to 2020-04-14
1e7be6b7	POP_2111	10 to 14	Female	False			False		outpatient	0.198	False							False	2020-03-31 to 2020-04-14
213501f8	POP_2088	10 to 14	Female	True	negative	False	False		inpatient	0.119	False							False	2020-03-31 to 2020-04-14
52d27788	POP_1735	10 to 14	Female	False			False		emergency room	0.112	False							False	2020-03-31 to 2020-04-14
ec39ccff	POP_2072	0 to 4	Male	False			True	negative	inpatient	0.068	False							False	2020-03-31 to 2020-04-14
a46cdad0	POP_1739	15+	Female	True	negative	True	False		emergency room	0.081	False							False	2020-03-31 to 2020-04-14
8fb0b4e6	POP_1738	15+	Male	False			True	negative	outpatient	0.069	False							False	2020-03-31 to 2020-04-14
3142518a	POP_2079	5 to 9	Male	False			False		inpatient	0.066	False							False	2020-03-31 to 2020-04-14
1ae4f666	POP_2129	0 to 4	Male	True	negative	False	False		inpatient	0.082	False							False	2020-03-31 to 2020-04-14
57950546	POP_2109	5 to 9	Female	False			True	negative	emergency room	0.278	True	0.497	0.750	False	False	0.050	False	False	2020-03-31 to 2020-04-14
47e5e439	POP_2107	10 to 14	Female	False			False		outpatient	0.060	False							False	2020-03-31 to 2020-04-14
d4dd9d46	POP_2092	15+	Male	False			True	negative	inpatient	0.096	False							False	2020-03-31 to 2020-04-14
e229789f	POP_1732	10 to 14	Male	False			False		outpatient	0.116	False							False	2020-03-31 to 2020-04-14
9b09df66	POP_1724	0 to 4	Female	False			False		outpatient	0.086	False							False	2020-03-31 to 2020-04-14
4c9a4aba	POP_2096	15+	Male	False			True	negative	outpatient	0.120	False							False	2020-03-31 to 2020-04-14
9e757a45	POP_1734	10 to 14	Male	False			False		outpatient	0.089	False							False	2020-03-31 to 2020-04-14
a01ad177	POP_2077	15+	Male	False			True	negative	inpatient	0.068	False							False	2020-03-31 to 2020-04-14
f6e09f8e	POP_2081	15+	Female	False			True	negative	inpatient	0.099	False							False	2020-03-31 to 2020-04-14
ce44cd90	POP_2083	5 to 9	Male	True	negative	True	False		inpatient	0.089	False							False	2020-03-31 to 2020-04-14
87faba5d	POP_2101	15+	Female	False			True	negative	emergency room	0.074	False							False	2020-03-31 to 2020-04-14
173f8813	POP_2110	10 to 14	Female	True	negative	True	False		inpatient	0.071	False							False	2020-03-31 to 2020-04-14
7ec8d873	POP_2097	0 to 4	Male	True	negative	True	False		inpatient	0.169	False							False	2020-03-31 to 2020-04-14
33f88e10	POP_2076	5 to 9	Female	True	negative	True	True	negative	inpatient	0.119	False							False	2020-03-31 to 2020-04-14
17c3efa7	POP_2095	10 to 14	Female	True	negative	False	False		inpatient	0.104	False							False	2020-03-31 to 2020-04-14
7f9538cf	POP_2074	5 to 9	Female	False			False		outpatient	0.417	True	0.823	0.623	True	False	0.040	False	False	2020-03-31 to 2020-04-14
0dd4bbc9	POP_2087	0 to 4	Female	False			True	negative	inpatient	0.104	False							False	2020-03-31 to 2020-04-14
606354b1	POP_2084	15+	Female	False			True	negative	outpatient	0.085	False							False	2020-03-31 to 2020-04-14
ba5be796	POP_1737	15+	Male	False			False		outpatient	0.665	True	1.322	0.511	True	False	0.690	False	False	2020-03-31 to 2020-04-14
68071af8	POP_2075	0 to 4	Female	True	negative	True	True	negative	inpatient	0.098	False							False	2020-03-31 to 2020-04-14
33f88e10	POP_1729	5 to 9	Female	True	negative	True	True	negative	inpatient	0.097	False							False	2020-03-31 to 2020-04-14
6f49d3c2	POP_2082	0 to 4	Male	False			False		outpatient	0.078	False							False	2020-03-31 to 2020-04-14
61ee9d30	POP_2106	10 to 14	Male	False			True	negative	inpatient	0.102	False							False	2020-03-31 to 2020-04-14
7233b3a1	POP_2094	10 to 14	Male	True	negative	False	True	negative	outpatient	0.099	False							False	2020-03-31 to 2020-04-14
67f52ddf	POP_2103	15+	Female	False			False		emergency room	0.128	False							False	2020-03-31 to 2020-04-14
bcecc19a	POP_2073	15+	Male	False			False		outpatient	0.105	False							False	2020-03-31 to 2020-04-14
c509df1d	POP_2091	5 to 9	Male	False			True	negative	inpatient	0.099	False							False	2020-03-31 to 2020-04-14
75a54054	POP_1731	5 to 9	Female	True	negative	False	False		inpatient	0.090	False							False	2020-03-31 to 2020-04-14
75a54054	POP_2117	5 to 9	Female	True	negative	False	False		inpatient	0.116	False							False	2020-03-31 to 2020-04-14
cc24856f	POP_2085	10 to 14	Female	True	negative	False	False		inpatient	0.118	False							False	2020-03-31 to 2020-04-14
18526135	POP_2100	10 to 14	Male	True	negative	False	False		inpatient	0.084	False							False	2020-03-31 to 2020-04-14
f818c36c	POP_1747	5 to 9	Female	False			True	negative	inpatient	0.065	False							False	2020-03-31 to 2020-04-14
6bc4e31a	POP_1752	15+	Male	False			True	negative	outpatient	0.083	False							False	2020-03-31 to 2020-04-14
3548a960	POP_1751	10 to 14	Female	True	negative	False	False		outpatient	0.118	False							False	2020-03-31 to 2020-04-14
b046985a	POP_2183	15+	Male	True	negative	False	True	negative	inpatient	0.079	False							False	2020-03-31 to 2020-04-14
6911b282	POP_1742	0 to 4	Male	False			False		outpatient	0.093	False							False	2020-03-31 to 2020-04-14
2d35777a	POP_2168	15+	Female	True	negative	False	False		inpatient	0.100	False							False	2020-03-31 to 2020-04-14
be14f4bf	POP_1743	0 to 4	Male	False			False		outpatient	0.094	False							False	2020-03-31 to 2020-04-14
11d92852	POP_1744	5 to 9	Female	False			False		outpatient	0.116	False							False	2020-03-31 to 2020-04-14
09555732	POP_2178	15+	Male	False			True	negative	outpatient	0.064	False							False	2020-03-31 to 2020-04-14
0878e727	POP_2174	10 to 14	Male	True	negative	False	False		outpatient	0.134	False							False	2020-03-31 to 2020-04-14
60dff878	POP_1753	15+	Male	False			False		outpatient	0.135	False							False	2020-03-31 to 2020-04-14
d3d8ae5d	POP_2175	10 to 14	Female	False			False		outpatient	0.189	False							False	2020-03-31 to 2020-04-14
17c3efa7	POP_1748	10 to 14	Female	True	negative	False	False		inpatient	0.100	False							False	2020-03-31 to 2020-04-14
946b9d58	POP_1741	0 to 4	Female	False			False		outpatient	0.129	False							False	2020-03-31 to 2020-04-14
3c0ef80c	POP_1750	10 to 14	Male	False			False		outpatient	0.117	False							False	2020-03-31 to 2020-04-14
a01ad177	POP_2184	15+	Male	False			True	negative	inpatient	0.095	False							False	2020-03-31 to 2020-04-14
ee4697ff	POP_2186	15+	Male	False			False		outpatient	0.084	False							False	2020-03-31 to 2020-04-14
bb3e715f	POP_1740	0 to 4	Male	True	negative	False	True	negative	inpatient	0.078	False							False	2020-03-31 to 2020-04-14
f983ce10	POP_2179	15+	Male	True	negative	False	False		inpatient	0.097	False							False	2020-03-31 to 2020-04-14
84d77e4b	POP_2167	5 to 9	Male	False			True	negative	inpatient	0.091	False							False	2020-03-31 to 2020-04-14
213501f8	POP_2173	10 to 14	Female	False			True	negative	inpatient	0.113	False							False	2020-03-31 to 2020-04-14
c7e03f54	POP_1763	5 to 9	Male	True	negative	False	False		inpatient	0.095	False							False	2020-03-31 to 2020-04-14
d37b3e51	POP_1754	15+	Female	False			False		emergency room	0.113	False							False	2020-03-31 to 2020-04-14
f2d4aa78	POP_1755	15+	Male	False			False		outpatient	0.512	True	1.118	0.662	True	False	0.040	False	False	2020-03-31 to 2020-04-14
2c244580	POP_1745	5 to 9	Male	False			False		outpatient	0.087	False							False	2020-03-31 to 2020-04-14
f4ba8b57	POP_2170	15+	Female	False			False		outpatient	0.200	False							False	2020-03-31 to 2020-04-14
efad7752	POP_1746	5 to 9	Male	True	negative	False	False		outpatient	0.060	False							False	2020-03-31 to 2020-04-14
ef0bce57	POP_1749	10 to 14	Female	False			False		outpatient	0.116	False							False	2020-03-31 to 2020-04-14
fc0c8186	POP_1770	15+	Female	False			False		outpatient	0.129	False							False	2020-03-31 to 2020-04-14
37a61713	POP_1766	5 to 9	Female	False			False		outpatient	0.176	False							False	2020-03-31 to 2020-04-14
68620d5f	POP_1765	10 to 14	Male	False			False		outpatient	0.157	False							False	2020-03-31 to 2020-04-14
f0d20e62	POP_1759	0 to 4	Female	False			False		outpatient	0.098	False							False	2020-03-31 to 2020-04-14
9c4e8485	POP_1756	0 to 4	Male	False			False		outpatient	0.123	False							False	2020-03-31 to 2020-04-14
75a54054	POP_1760	5 to 9	Female	False			True	negative	inpatient	0.106	False							False	2020-03-31 to 2020-04-14
572e27ac	POP_1767	10 to 14	Female	False			False		outpatient	0.098	False							False	2020-03-31 to 2020-04-14
35211a3b	POP_2210	15+	Male	False			False		outpatient	0.105	False							False	2020-03-31 to 2020-04-14
04698a33	POP_2467	15+	Male	False			False		outpatient	0.120	False							False	2020-03-31 to 2020-04-14
d83198b2	POP_1758	0 to 4	Female	False			True	negative	outpatient	0.091	False							False	2020-03-31 to 2020-04-14
28cb7391	POP_2489	10 to 14	Female	True	negative	False	False		inpatient	0.298	True	0.602	1.633	False	False	0.020	False	False	2020-03-31 to 2020-04-14
497c93e3	POP_1762	5 to 9	Male	False			True	negative	inpatient	0.093	False							False	2020-03-31 to 2020-04-14
fc1688bd	POP_2209	15+	Female	True	negative	True	False		inpatient	0.143	False							False	2020-03-31 to 2020-04-14
e96cccbe	POP_1757	0 to 4	Female	False			False		emergency room	0.182	False							False	2020-03-31 to 2020-04-14
a922ccee	POP_1764	10 to 14	Male	False			False		outpatient	0.131	False							False	2020-03-31 to 2020-04-14
61ee9d30	POP_2466	10 to 14	Male	False			True	negative	inpatient	0.095	False							False	2020-03-31 to 2020-04-14
a2d7b0b8	POP_1769	15+	Female	False			False		outpatient	0.096	False							False	2020-03-31 to 2020-04-14
16b8b86b	POP_2208	15+	Male	False			False		outpatient	0.154	False							False	2020-03-31 to 2020-04-14
be06ed75	POP_2470	15+	Male	False			False		outpatient	0.118	False							False	2020-03-31 to 2020-04-14
82d9bc5a	POP_1771	15+	Female	False			False		outpatient	0.134	False							False	2020-03-31 to 2020-04-14
6f2098d6	POP_1768	15+	Female	False			False		outpatient	0.092	False							False	2020-03-31 to 2020-04-14
bcfd446b	POP_1761	5 to 9	Female	False			False		outpatient	0.118	False							False	2020-03-31 to 2020-04-14
b046985a	POP_2499	15+	Male	False			True	negative	inpatient	0.112	False							False	2020-03-31 to 2020-04-14
74eabed9	POP_2495	10 to 14	Female	False			False		outpatient	0.094	False							False	2020-03-31 to 2020-04-14
d83198b2	POP_2494	0 to 4	Female	False			True	negative	outpatient	0.087	False							False	2020-03-31 to 2020-04-14
68071af8	POP_2496	0 to 4	Female	False			True	negative	inpatient	0.088	False							False	2020-03-31 to 2020-04-14
497c93e3	POP_2490	5 to 9	Male	False			True	negative	inpatient	0.084	False							False	2020-03-31 to 2020-04-14
28c2bb4a	POP_2493	10 to 14	Male	True	negative	False	False		inpatient	0.092	False							False	2020-03-31 to 2020-04-14
8d0c8a3b	POP_2491	15+	Female	True	negative	False	False		inpatient	0.113	False							False	2020-03-31 to 2020-04-14
82b8c538	POP_2492	15+	Female	False			False		emergency room	0.157	False							False	2020-03-31 to 2020-04-14
04a63459	POP_2523	15+	Female	False			False		outpatient	0.069	False							False	2020-03-31 to 2020-04-14
40ba8bd2	POP_2526	15+	Male	False			True	negative	inpatient	0.044	False							False	2020-03-31 to 2020-04-14
f901daae	POP_2521	15+	Male	True	negative	False	False		inpatient	0.080	False							False	2020-03-31 to 2020-04-14
87f25330	POP_2529	10 to 14	Female	True	negative	True	False		inpatient	0.055	False							False	2020-03-31 to 2020-04-14
5afc63c9	POP_2514	5 to 9	Female	False			False		emergency room	0.077	False							False	2020-03-31 to 2020-04-14
34dbd9b6	POP_2519	15+	Female	False			True	negative	outpatient	0.074	False							False	2020-03-31 to 2020-04-14
3523f1ae	POP_1784	15+	Male	False			False		outpatient	0.071	False							False	2020-03-31 to 2020-04-14
b73a0c03	POP_2525	5 to 9	Male	False			False		outpatient	0.050	False							False	2020-03-31 to 2020-04-14
16ac90dc	POP_2527	10 to 14	Male	False			True	negative	outpatient	0.055	False							False	2020-03-31 to 2020-04-14
eba5f925	POP_2536	10 to 14	Male	True	negative	False	False		outpatient	0.064	False							False	2020-03-31 to 2020-04-14
c693e5d5	POP_2535	10 to 14	Female	False			True	negative	outpatient	0.129	False							False	2020-03-31 to 2020-04-14
2001e635	POP_2520	15+	Male	False			False		outpatient	0.129	False							False	2020-03-31 to 2020-04-14
2b9ecb8a	POP_1786	15+	Female	False			True	negative	outpatient	0.077	False							False	2020-03-31 to 2020-04-14
4f4dd598	POP_2524	15+	Female	True	negative	False	False		outpatient	0.096	False							False	2020-03-31 to 2020-04-14
987d1bfe	POP_2518	15+	Male	False			False		outpatient	0.057	False							False	2020-03-31 to 2020-04-14
039c91f2	POP_1787	15+	Male	False			True	negative	outpatient	0.061	False							False	2020-03-31 to 2020-04-14
9977ee7c	POP_1775	0 to 4	Male	False			True	negative	inpatient	0.070	False							False	2020-03-31 to 2020-04-14
72c7c59a	POP_2530	10 to 14	Female	False			False		outpatient	0.058	False							False	2020-03-31 to 2020-04-14
f22d5f3e	POP_2516	10 to 14	Male	True	negative	False	True	negative	outpatient	0.047	False							False	2020-03-31 to 2020-04-14
6e8f4639	POP_1776	5 to 9	Male	True	negative	False	False		inpatient	0.080	False							False	2020-03-31 to 2020-04-14
cb162dc2	POP_2515	5 to 9	Male	False			False		outpatient	0.051	False							False	2020-03-31 to 2020-04-14
96e4f9db	POP_2510	0 to 4	Female	False			False		outpatient	0.053	False							False	2020-03-31 to 2020-04-14
497c93e3	POP_1778	5 to 9	Male	False			True	negative	inpatient	0.060	False							False	2020-03-31 to 2020-04-14
117c99b6	POP_1781	10 to 14	Male	True	negative	False	False		outpatient	0.088	False							False	2020-03-31 to 2020-04-14
2f63edfb	POP_2582	10 to 14	Female	True	negative	False	True	negative	inpatient	0.063	False							False	2020-03-31 to 2020-04-14
6c934e9f	POP_1783	10 to 14	Male	False			True	negative	inpatient	0.109	False							False	2020-03-31 to 2020-04-14
f99d0c9f	POP_2513	15+	Female	False			True	negative	outpatient	0.078	False							False	2020-03-31 to 2020-04-14
0878e727	POP_1780	10 to 14	Male	False			True	negative	inpatient	0.063	False							False	2020-03-31 to 2020-04-14
28f3a3b6	POP_2512	5 to 9	Female	False			False		emergency room	0.054	False							False	2020-03-31 to 2020-04-14
7e7fba5f	POP_1782	10 to 14	Male	True	negative	False	True	negative	outpatient	0.085	False							False	2020-03-31 to 2020-04-14
8e2a0ef2	POP_1774	0 to 4	Female	False			True	negative	inpatient	0.092	False	0.302	0.645	False	False	0.030	False	False	2020-03-31 to 2020-04-14
89dfd422	POP_2511	10 to 14	Female	False			True	negative	inpatient	0.055	False							False	2020-03-31 to 2020-04-14
dcb0cb33	POP_1777	5 to 9	Male	True	negative	False	False		day surgery	0.071	False							False	2020-03-31 to 2020-04-14
d90c70ce	POP_1773	0 to 4	Female	False			False		outpatient	0.048	False	0.226	0.422	False	False	0.010	False	False	2020-03-31 to 2020-04-14
e856a5b3	POP_1772	0 to 4	Female	False			False		outpatient	0.052	False	0.214	0.307	False	False	0.010	False	False	2020-03-31 to 2020-04-14
d0739e38	POP_1779	5 to 9	Male	True	negative	False	False		inpatient	0.214	False							False	2020-03-31 to 2020-04-14
2af46bee	POP_1785	15+	Male	True	negative	False	True	negative	outpatient	0.075	False							False	2020-03-31 to 2020-04-14
614004fb	POP_2613	0 to 4	Female	False			False		outpatient	0.089	False							False	2020-03-31 to 2020-04-14
5a212d1e	POP_2600	15+	Male	True	negative	False	False		outpatient	0.086	False							False	2020-03-31 to 2020-04-14
3142518a	POP_2617	5 to 9	Male	True	negative	True	False		inpatient	0.069	False							False	2020-03-31 to 2020-04-14
f901daae	POP_2574	15+	Male	True	negative	False	False		inpatient	0.062	False							False	2020-03-31 to 2020-04-14
27151c3a	POP_2603	15+	Male	False			False		outpatient	0.059	False							False	2020-03-31 to 2020-04-14
9e13d440	POP_2585	0 to 4	Female	False			True	negative	inpatient	0.065	False							False	2020-03-31 to 2020-04-14
d742d794	POP_2581	15+	Male	False			False		inpatient	0.077	False							False	2020-03-31 to 2020-04-14
7412b676	POP_2589	0 to 4	Male	False			False		outpatient	0.082	False							False	2020-03-31 to 2020-04-14
ecdb9a73	POP_2608	0 to 4	Male	False			True	negative	inpatient	0.086	False							False	2020-03-31 to 2020-04-14
4eeddf4d	POP_2587	10 to 14	Female	False			False		outpatient	0.070	False							False	2020-03-31 to 2020-04-14
a01ad177	POP_2579	15+	Male	True	negative	False	True	negative	inpatient	0.068	False							False	2020-03-31 to 2020-04-14
a01ad177	POP_2591	15+	Male	True	negative	False	True	negative	inpatient	0.066	False							False	2020-03-31 to 2020-04-14
85610e6c	POP_2580	0 to 4	Male	False			False		outpatient	0.105	False							False	2020-03-31 to 2020-04-14
68911c97	POP_2575	15+	Male	False			True	negative	day surgery	0.088	False							False	2020-03-31 to 2020-04-14
be428919	POP_2594	15+	Male	False			False		outpatient	0.052	False							False	2020-03-31 to 2020-04-14
2d35777a	POP_2595	15+	Female	False			True	negative	inpatient	0.112	False							False	2020-03-31 to 2020-04-14
e2c458ae	POP_2596	5 to 9	Female	False			False		outpatient	0.121	False							False	2020-03-31 to 2020-04-14
8d811945	POP_2602	10 to 14	Female	False			True	negative	inpatient	0.054	False							False	2020-03-31 to 2020-04-14
979435d9	POP_2610	5 to 9	Male	False			False		outpatient	0.069	False							False	2020-03-31 to 2020-04-14
23b938af	POP_2578	5 to 9	Male	False			False		outpatient	0.078	False							False	2020-03-31 to 2020-04-14
d0592403	POP_2569	0 to 4	Female	False			True	negative	inpatient	0.129	False							False	2020-03-31 to 2020-04-14
46874882	POP_2576	15+	Male	False			True	negative	outpatient	0.083	False							False	2020-03-31 to 2020-04-14
1ac82bce	POP_2604	10 to 14	Male	False			False		outpatient	0.052	False							False	2020-03-31 to 2020-04-14
68071af8	POP_2615	0 to 4	Female	False			True	negative	inpatient	0.072	False							False	2020-03-31 to 2020-04-14
1a69b3c4	POP_2572	0 to 4	Male	False			True	negative	inpatient	0.088	False							False	2020-03-31 to 2020-04-14
c0a90ae9	POP_2583	15+	Male	False			True	negative	inpatient	0.068	False							False	2020-03-31 to 2020-04-14
7e9ccb46	POP_2588	15+	Female	False			False		outpatient	0.059	False							False	2020-03-31 to 2020-04-14
1d06d6e9	POP_2567	0 to 4	Male	False			True	negative	inpatient	0.226	False	0.687	1.251	False	False	0.060	False	False	2020-03-31 to 2020-04-14
3d9a65c5	POP_2573	0 to 4	Male	True	negative	False	True	negative	inpatient	0.083	False							False	2020-03-31 to 2020-04-14
5ecef030	POP_2606	0 to 4	Female	False			False		outpatient	0.094	False							False	2020-03-31 to 2020-04-14
52cf70b9	POP_2598	15+	Male	True	negative	False	False		outpatient	0.050	False							False	2020-03-31 to 2020-04-14
ea766628	POP_2584	0 to 4	Female	False			False		outpatient	0.052	False							False	2020-03-31 to 2020-04-14
2f63edfb	POP_2599	10 to 14	Female	True	negative	False	True	negative	inpatient	0.077	False							False	2020-03-31 to 2020-04-14
f88694cc	POP_2568	15+	Male	False			False		outpatient	0.058	False							False	2020-03-31 to 2020-04-14
703f04ef	POP_2586	15+	Female	False			False		outpatient	0.069	False							False	2020-03-31 to 2020-04-14
6b8b5c98	POP_2605	15+	Female	False			False		outpatient	0.112	False							False	2020-03-31 to 2020-04-14
bee6acb9	POP_2590	15+	Male	False			True	negative	inpatient	0.069	False							False	2020-03-31 to 2020-04-14
40ec2814	POP_2592	5 to 9	Male	False			True	negative	outpatient	0.052	False							False	2020-03-31 to 2020-04-14
0ec122fd	POP_2570	5 to 9	Male	True	negative	True	False		outpatient	0.066	False							False	2020-03-31 to 2020-04-14
6b40b832	POP_2614	5 to 9	Male	False			False		outpatient	0.049	False							False	2020-03-31 to 2020-04-14
d10180a1	POP_2607	5 to 9	Male	True	negative	True	True	negative	inpatient	0.075	False							False	2020-03-31 to 2020-04-14
40ba8bd2	POP_2571	15+	Male	True	negative	False	True	negative	inpatient	0.065	False							False	2020-03-31 to 2020-04-14
4304b483	POP_2597	10 to 14	Female	False			True	negative	inpatient	0.085	False							False	2020-03-31 to 2020-04-14
9ff40ce9	POP_2699	15+	Male	False			False		outpatient	0.127	False							False	2020-03-31 to 2020-04-14
dc93c732	POP_2700	0 to 4	Male	False			True	negative	inpatient	0.130	False							False	2020-03-31 to 2020-04-14
cf5088ed	POP_2686	5 to 9	Male	True	negative	True	False		outpatient	0.055	False							False	2020-03-31 to 2020-04-14
00fb724f	POP_2705	15+	Female	True	negative	False	False		outpatient	0.070	False							False	2020-03-31 to 2020-04-14
d3917101	POP_2655	0 to 4	Female	False			False		inpatient	0.084	False							False	2020-03-31 to 2020-04-14
d7238867	POP_2758	15+	Male	True	negative	False	False		emergency room	0.073	False							False	2020-03-31 to 2020-04-14
f818c36c	POP_2678	5 to 9	Female	True	negative	False	True	negative	inpatient	0.065	False							False	2020-03-31 to 2020-04-14
da6a8bab	POP_2693	15+	Female	False			False		outpatient	0.056	False							False	2020-03-31 to 2020-04-14
0ffe9bae	POP_2658	15+	Female	False			False		emergency room	0.062	False							False	2020-03-31 to 2020-04-14
e1d2590c	POP_2681	15+	Female	False			False		outpatient	0.138	False							False	2020-03-31 to 2020-04-14
06bedad2	POP_2698	15+	Female	False			False		outpatient	0.143	False							False	2020-03-31 to 2020-04-14
b046985a	POP_2674	15+	Male	False			True	negative	inpatient	0.115	False							False	2020-03-31 to 2020-04-14
e16382c6	POP_2659	10 to 14	Male	False			False		outpatient	0.083	False							False	2020-03-31 to 2020-04-14
e84f0f16	POP_2676	15+	Female	False			False		outpatient	0.105	False							False	2020-03-31 to 2020-04-14
c3d64883	POP_2679	15+	Female	True	negative	False	False		day surgery	0.064	False							False	2020-03-31 to 2020-04-14
eeb807f8	POP_2654	10 to 14	Male	False			False		outpatient	0.101	False							False	2020-03-31 to 2020-04-14
da6dd4d0	POP_2684	10 to 14	Female	False			True	negative	outpatient	0.115	False							False	2020-03-31 to 2020-04-14
e2f1abc9	POP_1804	10 to 14	Female	False			False		outpatient	0.081	False							False	2020-03-31 to 2020-04-14
0ffe9bae	POP_2696	15+	Female	False			False		emergency room	0.076	False							False	2020-03-31 to 2020-04-14
0cd6e19c	POP_1798	5 to 9	Male	True	negative	False	False		inpatient	0.086	False							False	2020-03-31 to 2020-04-14
d7238867	POP_2750	15+	Male	True	negative	False	False		emergency room	0.135	False							False	2020-03-31 to 2020-04-14
1f98b4cc	POP_2663	10 to 14	Female	False			False		outpatient	0.156	False							False	2020-03-31 to 2020-04-14
0e7b1460	POP_2706	15+	Female	False			False		outpatient	0.210	False							False	2020-03-31 to 2020-04-14
f22d5f3e	POP_2662	10 to 14	Male	True	negative	False	True	negative	outpatient	0.086	False							False	2020-03-31 to 2020-04-14
f1db6a7b	POP_2673	5 to 9	Male	False			False		inpatient	0.063	False							False	2020-03-31 to 2020-04-14
a271e252	POP_2669	10 to 14	Female	False			False		outpatient	0.063	False							False	2020-03-31 to 2020-04-14
da9ab30a	POP_2661	0 to 4	Male	True	negative	False	False		inpatient	3.246	True	11.633	13.070	True	True	7.540	True	True	2020-03-31 to 2020-04-14
0bfc93e9	POP_2656	10 to 14	Female	False			False		outpatient	0.083	False							False	2020-03-31 to 2020-04-14
00189628	POP_2671	15+	Female	False			False		outpatient	0.116	False							False	2020-03-31 to 2020-04-14
624a78c1	POP_2665	5 to 9	Female	False			True	negative	inpatient	0.060	False							False	2020-03-31 to 2020-04-14
55787b90	POP_2683	10 to 14	Male	True	negative	False	False		outpatient	0.105	False							False	2020-03-31 to 2020-04-14
75a54054	POP_2682	5 to 9	Female	False			True	negative	outpatient	0.179	False							False	2020-03-31 to 2020-04-14
2748edcb	POP_2666	10 to 14	Male	False			False		outpatient	0.150	False							False	2020-03-31 to 2020-04-14
5984b23f	POP_2691	15+	Female	True	negative	False	True	negative	outpatient	0.381	True	1.252	1.882	True	False	0.160	False	False	2020-03-31 to 2020-04-14
98f9b25d	POP_2672	5 to 9	Male	False			False		outpatient	0.085	False							False	2020-03-31 to 2020-04-14
3a85b30d	POP_2657	15+	Female	True	negative	True	False		emergency room	0.062	False							False	2020-03-31 to 2020-04-14
3639f47a	POP_2660	10 to 14	Female	False			True	negative	inpatient	0.073	False							False	2020-03-31 to 2020-04-14
68071af8	POP_2718	0 to 4	Female	False			True	negative	inpatient	0.061	False							False	2020-03-31 to 2020-04-14
7bd23251	POP_2685	5 to 9	Female	False			False		outpatient	0.064	False							False	2020-03-31 to 2020-04-14
7e7fba5f	POP_2668	10 to 14	Male	True	negative	False	True	negative	inpatient	0.060	False							False	2020-03-31 to 2020-04-14
70db7407	POP_2653	15+	Female	True	negative	False	False		inpatient	0.077	False							False	2020-03-31 to 2020-04-14
480fccb8	POP_2680	15+	Female	False			False		outpatient	0.076	False							False	2020-03-31 to 2020-04-14
4632c229	POP_0379	15+	Male	False			False		outpatient	0.068	False							False	2020-03-31 to 2020-04-14
5c3b7ea1	POP_2675	0 to 4	Female	False			True	negative	inpatient	0.076	False							False	2020-03-31 to 2020-04-14
2c184706	POP_2664	15+	Male	True	negative	False	True	negative	inpatient	0.103	False							False	2020-03-31 to 2020-04-14
844fcd43	POP_2670	10 to 14	Female	False			False		emergency room	0.059	False							False	2020-03-31 to 2020-04-14
6063653f	POP_2688	10 to 14	Female	True	negative	False	True	negative	inpatient	0.288	True	1.159	3.200	True	False	0.050	False	False	2020-03-31 to 2020-04-14
3fcccecc	POP_2689	10 to 14	Female	False			True	negative	outpatient	0.088	False							False	2020-03-31 to 2020-04-14
7e95ecf5	POP_2677	5 to 9	Female	False			False		outpatient	0.086	False							False	2020-03-31 to 2020-04-14
70db7407	POP_2701	15+	Female	True	negative	False	False		inpatient	0.095	False							False	2020-03-31 to 2020-04-14
2af46bee	POP_1811	15+	Male	False			True	negative	inpatient	0.067	False							False	2020-03-31 to 2020-04-14
d742d794	POP_2757	15+	Male	False			False		inpatient	0.087	False							False	2020-03-31 to 2020-04-14
68071af8	POP_1793	0 to 4	Female	False			True	negative	inpatient	0.061	False							False	2020-03-31 to 2020-04-14
d742d794	POP_2760	15+	Male	False			False		inpatient	0.093	False							False	2020-03-31 to 2020-04-14
d742d794	POP_2767	15+	Male	False			False		inpatient	0.090	False							False	2020-03-31 to 2020-04-14
d3917101	POP_1792	0 to 4	Female	False			False		inpatient	0.096	False							False	2020-03-31 to 2020-04-14
33f88e10	POP_1796	5 to 9	Female	False			True	negative	inpatient	0.067	False							False	2020-03-31 to 2020-04-14
9ec2df76	POP_1805	10 to 14	Female	False			False		outpatient	0.066	False							False	2020-03-31 to 2020-04-14
a86e7a4c	POP_2776	10 to 14	Male	False			True	negative	inpatient	0.088	False							False	2020-03-31 to 2020-04-14
631c4f4b	POP_1789	0 to 4	Male	True	negative	False	True	negative	inpatient	0.056	False							False	2020-03-31 to 2020-04-14
c221dc76	POP_2710	15+	Male	True	negative	False	False		inpatient	0.095	False							False	2020-03-31 to 2020-04-14
c0edbcce	POP_2779	10 to 14	Male	False			False		emergency room	0.100	False							False	2020-03-31 to 2020-04-14
7b9b506c	POP_1806	15+	Female	False			False		outpatient	0.075	False							False	2020-03-31 to 2020-04-14
bed15e86	POP_1795	5 to 9	Female	True	negative	False	False		inpatient	0.065	False							False	2020-03-31 to 2020-04-14
1ccd4a0b	POP_2752	0 to 4	Female	False			False		emergency room	0.063	False							False	2020-03-31 to 2020-04-14
7ec8d873	POP_1790	0 to 4	Male	False			True	negative	inpatient	0.070	False							False	2020-03-31 to 2020-04-14
1a2eb3de	POP_2749	15+	Female	True	negative	False	False		day surgery	0.113	False							False	2020-03-31 to 2020-04-14
ba3e2d2d	POP_2768	10 to 14	Male	True	negative	False	False		inpatient	0.173	False							False	2020-03-31 to 2020-04-14
ac214c45	POP_1802	10 to 14	Male	False			True	negative	inpatient	0.082	False							False	2020-03-31 to 2020-04-14
90735c96	COV_0005	15+	Female	True	positive	True	False		inpatient	0.552	True	3.155	13.976	True	True	6.840	True	True	2020-03-31 to 2020-04-14
b046985a	POP_2751	15+	Male	False			True	negative	outpatient	0.133	False							False	2020-03-31 to 2020-04-14
b046985a	POP_1808	15+	Male	False			True	negative	outpatient	0.100	False							False	2020-03-31 to 2020-04-14
a86e7a4c	POP_2748	10 to 14	Male	False			True	negative	inpatient	0.053	False							False	2020-03-31 to 2020-04-14
c2ebd8c8	POP_2755	0 to 4	Male	False			False		emergency room	0.136	False							False	2020-03-31 to 2020-04-14
d742d794	POP_2756	15+	Male	False			False		inpatient	0.101	False							False	2020-03-31 to 2020-04-14
6063653f	POP_2778	10 to 14	Female	True	negative	False	True	negative	inpatient	0.461	True	1.550	2.568	True	False	0.030	False	False	2020-03-31 to 2020-04-14
fc1688bd	POP_2754	15+	Female	False			True	negative	inpatient	0.072	False							False	2020-03-31 to 2020-04-14
3d9a65c5	POP_1788	0 to 4	Male	False			True	negative	inpatient	0.052	False							False	2020-03-31 to 2020-04-14
fac985c8	POP_1810	15+	Female	False			True	negative	outpatient	0.072	False							False	2020-03-31 to 2020-04-14
fa71cf72	POP_1800	10 to 14	Female	False			True	negative	outpatient	0.076	False							False	2020-03-31 to 2020-04-14
f8b90d20	POP_1801	10 to 14	Male	False			True	negative	inpatient	0.093	False							False	2020-03-31 to 2020-04-14
4c9a4aba	POP_1807	15+	Male	False			True	negative	outpatient	0.083	False							False	2020-03-31 to 2020-04-14
ea7e9dd1	POP_1797	5 to 9	Female	False			True	negative	outpatient	0.048	False							False	2020-03-31 to 2020-04-14
e8e8c6cf	POP_1803	10 to 14	Male	True	negative	True	False		outpatient	0.056	False							False	2020-03-31 to 2020-04-14
e6b5a288	POP_2753	0 to 4	Male	False			True	negative	inpatient	0.060	False							False	2020-03-31 to 2020-04-14
e5785332	POP_1791	0 to 4	Female	False			True	negative	inpatient	0.055	False							False	2020-03-31 to 2020-04-14
5820531b	POP_2764	15+	Male	True	negative	False	False		inpatient	0.289	True	0.458	1.260	False	False	0.030	False	False	2020-03-31 to 2020-04-14
8a5e2da4	POP_1794	5 to 9	Female	False			False		outpatient	0.056	False							False	2020-03-31 to 2020-04-14
a74d078e	POP_2774	10 to 14	Female	False			False		outpatient	0.125	False							False	2020-03-31 to 2020-04-14
e46eff7b	POP_1809	15+	Female	False			False		outpatient	0.071	False							False	2020-03-31 to 2020-04-14
6f485767	POP_2823	15+	Female	False			False		outpatient	0.082	False							False	2020-03-31 to 2020-04-14
f61e88e0	POP_2816	15+	Male	False			False		emergency room	0.245	True	0.407	1.498	False	False	0.080	False	False	2020-03-31 to 2020-04-14
f6e09f8e	POP_2822	15+	Female	False			True	negative	inpatient	0.076	False							False	2020-03-31 to 2020-04-14
7f85ec2a	POP_2815	0 to 4	Male	True	negative	False	True	negative	inpatient	0.132	False							False	2020-03-31 to 2020-04-14
bbb58075	POP_2800	5 to 9	Male	False			False		outpatient	0.106	False							False	2020-03-31 to 2020-04-14
5a212d1e	POP_2831	15+	Male	False			True	negative	inpatient	0.069	False							False	2020-03-31 to 2020-04-14
820dcc2b	POP_2833	0 to 4	Male	False			False		emergency room	3.850	True	14.828	14.930	True	True	9.290	True	True	2020-03-31 to 2020-04-14
44b9b40c	POP_2810	10 to 14	Female	False			True	negative	inpatient	0.062	False							False	2020-03-31 to 2020-04-14
b95b5828	POP_2821	0 to 4	Male	True	negative	False	True	negative	outpatient	0.053	False							False	2020-03-31 to 2020-04-14
0ba79373	POP_2814	15+	Female	False			False		emergency room	0.464	True	0.818	0.580	True	False	0.100	False	False	2020-03-31 to 2020-04-14
ddbd0e06	POP_2809	5 to 9	Male	False			False		outpatient	0.072	False							False	2020-03-31 to 2020-04-14
82ef666f	POP_2798	10 to 14	Female	False			False		outpatient	0.085	False							False	2020-03-31 to 2020-04-14
8418cbc0	POP_2832	0 to 4	Female	False			False		outpatient	0.172	False							False	2020-03-31 to 2020-04-14
013e1b36	POP_2806	5 to 9	Female	False			False		outpatient	0.071	False							False	2020-03-31 to 2020-04-14
34dbd9b6	POP_2795	15+	Female	False			True	negative	outpatient	0.064	False							False	2020-03-31 to 2020-04-14
b43f72d9	POP_2826	15+	Female	False			False		outpatient	0.292	True	1.075	1.401	True	False	0.100	False	False	2020-03-31 to 2020-04-14
fdd1318c	POP_2805	15+	Female	False			False		outpatient	0.106	False							False	2020-03-31 to 2020-04-14
f3efae51	POP_2830	15+	Female	False			True	negative	outpatient	0.271	True	0.709	1.982	False	False	0.240	False	False	2020-03-31 to 2020-04-14
027ab2ff	POP_2844	10 to 14	Female	False			True	negative	outpatient	0.130	False							False	2020-03-31 to 2020-04-14
4be8ae33	POP_2811	15+	Male	False			True	negative	outpatient	0.134	False							False	2020-03-31 to 2020-04-14
3b3fd403	POP_2801	10 to 14	Female	False			False		outpatient	0.096	False							False	2020-03-31 to 2020-04-14
70547cf4	POP_2812	10 to 14	Male	False			False		outpatient	0.101	False							False	2020-03-31 to 2020-04-14
132fc2ef	POP_2817	15+	Female	True	negative	True	False		outpatient	0.074	False							False	2020-03-31 to 2020-04-14
cfede8d6	POP_2807	10 to 14	Female	False			False		outpatient	0.098	False							False	2020-03-31 to 2020-04-14
1359de5c	POP_2834	15+	Male	False			False		outpatient	0.131	False							False	2020-03-31 to 2020-04-14
d5cb2da9	POP_2825	10 to 14	Female	False			False		outpatient	0.077	False							False	2020-03-31 to 2020-04-14
11c2f253	POP_2799	0 to 4	Female	False			False		emergency room	3.221	True	6.971	8.185	True	True	4.520	True	True	2020-03-31 to 2020-04-14
5599e43c	POP_2824	10 to 14	Male	False			False		outpatient	0.321	True	0.299	0.698	False	False	0.020	False	False	2020-03-31 to 2020-04-14
70db7407	POP_2835	15+	Female	True	negative	False	False		inpatient	0.066	False							False	2020-03-31 to 2020-04-14
6bc4e31a	POP_2803	15+	Male	False			True	negative	outpatient	0.070	False							False	2020-03-31 to 2020-04-14
2f63edfb	POP_1825	10 to 14	Female	False			True	negative	inpatient	0.062	False							False	2020-03-31 to 2020-04-14
c5f102ce	POP_2804	10 to 14	Male	False			False		outpatient	0.086	False							False	2020-03-31 to 2020-04-14
334592ac	POP_2827	15+	Female	False			False		outpatient	0.075	False							False	2020-03-31 to 2020-04-14
60eb5ba4	POP_2796	10 to 14	Female	False			False		outpatient	0.076	False							False	2020-03-31 to 2020-04-14
ec8bc2eb	POP_2797	15+	Male	False			False		outpatient	0.104	False							False	2020-03-31 to 2020-04-14
3a7a67a1	POP_2820	15+	Male	False			False		outpatient	0.052	False							False	2020-03-31 to 2020-04-14
779c49cc	POP_2829	5 to 9	Female	False			False		outpatient	0.087	False							False	2020-03-31 to 2020-04-14
c0178b3f	POP_2808	15+	Female	False			False		outpatient	0.074	False							False	2020-03-31 to 2020-04-14
5a212d1e	POP_2819	15+	Male	False			True	negative	inpatient	0.055	False							False	2020-03-31 to 2020-04-14
c644daa7	POP_1824	10 to 14	Female	False			False		emergency room	0.077	False							False	2020-03-31 to 2020-04-14
ead25adb	POP_2818	15+	Female	False			False		outpatient	0.101	False							False	2020-03-31 to 2020-04-14
3e74715a	POP_2828	5 to 9	Female	False			False		outpatient	0.069	False							False	2020-03-31 to 2020-04-14
92ac085a	POP_2813	5 to 9	Female	False			False		outpatient	0.068	False							False	2020-03-31 to 2020-04-14
1b492496	POP_2802	5 to 9	Female	False			False		outpatient	0.928	True	0.661	2.414	False	False	0.070	False	False	2020-03-31 to 2020-04-14
abf31586	POP_2842	10 to 14	Male	False			False		outpatient	0.107	False							False	2020-03-31 to 2020-04-14
5745a00d	POP_2891	15+	Female	True	negative	False	False		inpatient	0.067	False							False	2020-03-31 to 2020-04-14
5745a00d	POP_2893	15+	Female	True	negative	False	False		inpatient	0.062	False							False	2020-03-31 to 2020-04-14
5745a00d	POP_1829	15+	Female	True	negative	False	False		inpatient	0.069	False							False	2020-03-31 to 2020-04-14
2d3b3007	POP_1830	15+	Male	True	negative	False	True	negative	inpatient	0.079	False							False	2020-03-31 to 2020-04-14
525661c6	POP_2892	15+	Female	False			False		outpatient	0.138	False							False	2020-03-31 to 2020-04-14
5a212d1e	POP_2894	15+	Male	False			True	negative	outpatient	0.056	False							False	2020-03-31 to 2020-04-14
daea3241	POP_1823	10 to 14	Male	False			False		outpatient	0.088	False							False	2020-03-31 to 2020-04-14
5c230741	POP_1817	5 to 9	Male	False			False		outpatient	0.117	False							False	2020-03-31 to 2020-04-14
4f4dd598	POP_1831	15+	Female	False			True	negative	inpatient	0.070	False							False	2020-03-31 to 2020-04-14
3142518a	POP_1819	5 to 9	Male	False			True	negative	inpatient	0.079	False							False	2020-03-31 to 2020-04-14
70c453c1	POP_1812	0 to 4	Female	True	negative	True	False		inpatient	0.060	False							False	2020-03-31 to 2020-04-14
f6ceb9a5	POP_1828	15+	Male	True	negative	False	False		inpatient	0.077	False							False	2020-03-31 to 2020-04-14
ff798432	POP_1832	0 to 4	Female	True	negative	False	False		inpatient	0.084	False							False	2020-03-31 to 2020-04-14
3d9a65c5	POP_1813	0 to 4	Male	False			True	negative	inpatient	0.059	False							False	2020-03-31 to 2020-04-14
14167138	POP_1818	5 to 9	Male	False			False		emergency room	0.106	False							False	2020-03-31 to 2020-04-14
512da83e	POP_1822	10 to 14	Female	True	negative	False	False		inpatient	0.108	False							False	2020-03-31 to 2020-04-14
17f4e6f8	POP_1820	5 to 9	Female	False			False		outpatient	0.091	False							False	2020-03-31 to 2020-04-14
6c2eb414	POP_1827	15+	Female	False			False		emergency room	0.110	False							False	2020-03-31 to 2020-04-14
9367c59a	POP_1846	10 to 14	Female	False			False		outpatient	0.079	False							False	2020-03-31 to 2020-04-14
b89f4621	POP_1844	10 to 14	Male	False			False		outpatient	0.079	False							False	2020-03-31 to 2020-04-14
9bf7bdc6	POP_1834	0 to 4	Male	True	negative	False	True	negative	inpatient	0.076	False							False	2020-03-31 to 2020-04-14
c5e5fac4	POP_1838	5 to 9	Male	True	negative	True	False		inpatient	0.097	False							False	2020-03-31 to 2020-04-14
87faba5d	POP_1852	15+	Female	False			True	negative	inpatient	0.072	False							False	2020-03-31 to 2020-04-14
267e6e56	POP_1855	15+	Female	False			False		emergency room	0.077	False							False	2020-03-31 to 2020-04-14
910118a8	POP_1850	15+	Female	True	negative	False	False		inpatient	0.061	False							False	2020-03-31 to 2020-04-14
3b7ed5ae	POP_1851	15+	Male	True	negative	False	False		inpatient	0.093	False							False	2020-03-31 to 2020-04-14
99577a0e	POP_1847	10 to 14	Male	True	negative	False	False		inpatient	0.075	False							False	2020-03-31 to 2020-04-14
f73a8e6d	POP_1840	5 to 9	Male	False			False		emergency room	0.068	False							False	2020-03-31 to 2020-04-14
e475b00b	POP_1854	15+	Female	False			False		emergency room	0.063	False							False	2020-03-31 to 2020-04-14
910118a8	POP_1853	15+	Female	True	negative	False	False		inpatient	0.094	False							False	2020-03-31 to 2020-04-14
cf5088ed	POP_1861	5 to 9	Male	True	negative	True	True	negative	inpatient	0.058	False							False	2020-03-31 to 2020-04-14
8d85f525	POP_2939	15+	Male	True	negative	False	False		inpatient	0.176	False							False	2020-03-31 to 2020-04-14
3d9a65c5	POP_1835	0 to 4	Male	False			True	negative	inpatient	0.068	False							False	2020-03-31 to 2020-04-14
d4dd9d46	POP_2913	15+	Male	False			True	negative	inpatient	0.053	False							False	2020-03-31 to 2020-04-14
3b7ed5ae	POP_2930	15+	Male	True	negative	False	False		inpatient	0.069	False							False	2020-03-31 to 2020-04-14
e5785332	POP_1833	0 to 4	Female	False			True	negative	inpatient	0.051	False							False	2020-03-31 to 2020-04-14
e60615dd	POP_1864	10 to 14	Female	True	negative	False	False		inpatient	0.251	True	3.201	0.572	True	False	0.030	False	False	2020-03-31 to 2020-04-14
34dbd9b6	POP_2951	15+	Female	False			True	negative	outpatient	0.081	False							False	2020-03-31 to 2020-04-14
927679d3	POP_1865	10 to 14	Male	True	negative	True	False		inpatient	0.078	False							False	2020-03-31 to 2020-04-14
12961772	POP_2936	10 to 14	Female	False			False		outpatient	0.204	False							False	2020-03-31 to 2020-04-14
9799d48a	POP_2952	10 to 14	Male	False			False		outpatient	0.160	False							False	2020-03-31 to 2020-04-14
d83198b2	POP_1858	0 to 4	Female	True	negative	False	True	negative	inpatient	0.059	False							False	2020-03-31 to 2020-04-14
90735c96	COV_0007	15+	Female	False			True	positive	inpatient	2.194	True	12.079	16.320	True	True	8.890	True	True	2020-03-31 to 2020-04-14
ec838009	POP_1857	0 to 4	Male	False			False		outpatient	0.064	False							False	2020-03-31 to 2020-04-14
17c3efa7	POP_1845	10 to 14	Female	True	negative	False	True	negative	outpatient	0.087	False							False	2020-03-31 to 2020-04-14
614c18c2	POP_2956	15+	Female	True	negative	False	False		inpatient	0.962	True	1.729	4.574	True	True	0.650	False	False	2020-03-31 to 2020-04-14
3523f1ae	POP_2944	15+	Male	False			False		outpatient	0.076	False							False	2020-03-31 to 2020-04-14
a86e7a4c	POP_1867	10 to 14	Male	False			True	negative	outpatient	0.055	False							False	2020-03-31 to 2020-04-14
930b9b9e	POP_2934	10 to 14	Female	False			False		emergency room	0.400	True	1.458	0.818	True	False	0.050	False	False	2020-03-31 to 2020-04-14
7fd091d5	POP_2935	0 to 4	Female	True	negative	False	False		outpatient	0.104	False							False	2020-03-31 to 2020-04-14
52425a8e	POP_1863	5 to 9	Male	True	negative	True	True	negative	outpatient	0.053	False							False	2020-03-31 to 2020-04-14
8cf330b4	POP_2931	10 to 14	Female	True	negative	False	False		inpatient	0.069	False							False	2020-03-31 to 2020-04-14
b16773ca	POP_1862	5 to 9	Male	True	negative	False	True	negative	outpatient	0.059	False							False	2020-03-31 to 2020-04-14
e13255cc	POP_1871	15+	Female	False			True	negative	outpatient	0.066	False							False	2020-03-31 to 2020-04-14
2b0a4e71	POP_1860	5 to 9	Female	False			False		outpatient	0.072	False							False	2020-03-31 to 2020-04-14
2f73c192	POP_1868	15+	Female	False			False		outpatient	0.066	False							False	2020-03-31 to 2020-04-14
0ada74dd	POP_1839	5 to 9	Female	False			True	negative	inpatient	0.067	False							False	2020-03-31 to 2020-04-14
cb162dc2	POP_2941	5 to 9	Male	False			False		outpatient	0.082	False							False	2020-03-31 to 2020-04-14
2ed04d37	POP_2928	5 to 9	Female	False			True	negative	outpatient	0.107	False							False	2020-03-31 to 2020-04-14
fb4a03f5	POP_2927	15+	Male	False			False		outpatient	0.251	True	0.373	1.940	False	False			False	2020-03-31 to 2020-04-14
40ba8bd2	POP_2937	15+	Male	True	negative	False	True	negative	inpatient	0.103	False							False	2020-03-31 to 2020-04-14
e1d2590c	POP_1869	15+	Female	False			False		outpatient	0.056	False							False	2020-03-31 to 2020-04-14
0f321795	POP_2933	5 to 9	Male	False			True	negative	inpatient	0.089	False							False	2020-03-31 to 2020-04-14
c915fe9e	POP_1859	0 to 4	Male	False			False		emergency room	0.065	False							False	2020-03-31 to 2020-04-14
4177bcf7	POP_2938	15+	Male	True	negative	False	True	negative	outpatient	0.078	False							False	2020-03-31 to 2020-04-14
b20b4cff	POP_2929	0 to 4	Female	True	negative	False	False		inpatient	0.146	False							False	2020-03-31 to 2020-04-14
6063653f	POP_2926	10 to 14	Female	False			True	negative	inpatient	0.714	True	1.864	2.515	True	False	0.030	False	False	2020-03-31 to 2020-04-14
42ae9c2b	POP_2925	0 to 4	Female	False			False		outpatient	0.080	False							False	2020-03-31 to 2020-04-14
e33bfa85	POP_2940	0 to 4	Male	False			True	negative	outpatient	0.088	False							False	2020-03-31 to 2020-04-14
9bf7bdc6	POP_2932	0 to 4	Male	False			True	negative	inpatient	0.140	False							False	2020-03-31 to 2020-04-14
30859432	POP_2942	10 to 14	Male	False			False		outpatient	0.122	False							False	2020-03-31 to 2020-04-14
b5c057e2	POP_1870	15+	Male	False			True	negative	outpatient	0.059	False							False	2020-03-31 to 2020-04-14
4177bcf7	POP_2950	15+	Male	True	negative	False	True	negative	outpatient	0.057	False							False	2020-03-31 to 2020-04-14
753cab2d	POP_1866	10 to 14	Female	False			True	negative	outpatient	0.055	False							False	2020-03-31 to 2020-04-14
2d3b3007	POP_3025	15+	Male	False			True	negative	inpatient	0.061	False							False	2020-04-14 to 2020-04-28
ce0378c6	POP_3107	10 to 14	Female	True	negative	False	False		inpatient	0.320	True	1.309	1.841	True	False	0.040	False	False	2020-04-14 to 2020-04-28
ce0378c6	POP_3014	10 to 14	Female	True	negative	False	False		inpatient	0.310	True	0.893	0.871	True	False	0.030	False	False	2020-04-14 to 2020-04-28
e5c9dcb6	POP_3015	10 to 14	Female	True	negative	True	False		inpatient	0.070	False							False	2020-04-14 to 2020-04-28
e1bb25a4	POP_2995	10 to 14	Female	False			False		outpatient	0.257	True	0.477	1.086	False	False	0.040	False	False	2020-04-14 to 2020-04-28
0ada74dd	POP_3020	5 to 9	Female	False			True	negative	inpatient	0.131	False							False	2020-04-14 to 2020-04-28
a8ea8a38	POP_3101	5 to 9	Male	True	negative	True	False		inpatient	0.245	True	0.375	1.084	False	False	0.040	False	False	2020-04-14 to 2020-04-28
51fdf215	POP_2996	15+	Male	False			False		emergency room	0.227	False	0.400	0.604	False	False	0.020	False	False	2020-04-14 to 2020-04-28
7061d5a5	POP_2994	15+	Female	True	negative	False	False		inpatient	0.125	False							False	2020-04-14 to 2020-04-28
52425a8e	POP_2991	5 to 9	Male	False			True	negative	inpatient	0.068	False							False	2020-04-14 to 2020-04-28
96e4f9db	POP_3011	0 to 4	Female	False			False		outpatient	0.057	False							False	2020-04-14 to 2020-04-28
7c447c94	POP_3008	10 to 14	Male	False			True	negative	outpatient	0.061	False							False	2020-04-14 to 2020-04-28
04a63459	POP_3018	15+	Female	False			False		outpatient	0.062	False							False	2020-04-14 to 2020-04-28
279d93a8	POP_2988	10 to 14	Male	False			False		outpatient	0.251	True	0.501	1.210	False	False	0.030	False	False	2020-04-14 to 2020-04-28
2d5c9b23	POP_2999	15+	Female	False			False		outpatient	0.085	False							False	2020-04-14 to 2020-04-28
5984b23f	POP_3012	15+	Female	True	negative	False	True	negative	day surgery	0.516	True	1.480	1.666	True	False	0.050	False	False	2020-04-14 to 2020-04-28
d197d86d	POP_2993	15+	Male	True	negative	True	False		inpatient	0.083	False							False	2020-04-14 to 2020-04-28
2e93b552	POP_3005	15+	Female	False			False		outpatient	0.069	False							False	2020-04-14 to 2020-04-28
755c8138	POP_3024	10 to 14	Male	False			False		outpatient	0.087	False							False	2020-04-14 to 2020-04-28
95ff05b3	POP_3026	15+	Male	False			False		outpatient	0.070	False							False	2020-04-14 to 2020-04-28
3b7ed5ae	POP_3003	15+	Male	False			True	negative	inpatient	0.058	False							False	2020-04-14 to 2020-04-28
24fe30a7	POP_3016	0 to 4	Male	False			False		outpatient	0.054	False							False	2020-04-14 to 2020-04-28
4c8d1060	POP_2992	0 to 4	Male	False			False		outpatient	0.068	False							False	2020-04-14 to 2020-04-28
63fd8a22	POP_3007	15+	Female	False			False		emergency room	0.073	False							False	2020-04-14 to 2020-04-28
1fb0d3b7	POP_3009	5 to 9	Male	True	negative	False	False		inpatient	0.091	False							False	2020-04-14 to 2020-04-28
8231acaa	POP_3021	10 to 14	Female	False			True	negative	inpatient	0.125	False							False	2020-04-14 to 2020-04-28
f3c62c69	POP_3027	15+	Female	True	negative	False	False		inpatient	0.056	False							False	2020-04-14 to 2020-04-28
027ab2ff	POP_2987	10 to 14	Female	True	negative	False	True	negative	inpatient	0.121	False							False	2020-04-14 to 2020-04-28
3bc7483d	POP_3013	5 to 9	Male	True	negative	False	True	negative	outpatient	0.073	False							False	2020-04-14 to 2020-04-28
448ad003	POP_3029	15+	Male	True	negative	False	False		inpatient	0.064	False							False	2020-04-14 to 2020-04-28
a10d6010	POP_3002	10 to 14	Female	True	negative	True	False		inpatient	0.135	False							False	2020-04-14 to 2020-04-28
4b01413d	POP_3188	10 to 14	Female	True	negative	False	False		inpatient	0.066	False							False	2020-04-14 to 2020-04-28
b7cf77b1	POP_3010	10 to 14	Male	False			False		outpatient	0.071	False							False	2020-04-14 to 2020-04-28
a74deee3	POP_3032	0 to 4	Female	True	negative	False	True	negative	outpatient	0.061	False							False	2020-04-14 to 2020-04-28
b612c5e4	POP_3001	0 to 4	Male	False			True	negative	outpatient	0.082	False							False	2020-04-14 to 2020-04-28
471031a4	POP_3017	15+	Female	False			False		outpatient	0.065	False							False	2020-04-14 to 2020-04-28
d83198b2	POP_3035	0 to 4	Female	True	negative	False	True	negative	inpatient	0.132	False							False	2020-04-14 to 2020-04-28
6a48969b	POP_3030	15+	Male	False			False		emergency room	0.059	False							False	2020-04-14 to 2020-04-28
d3917101	POP_3019	0 to 4	Female	False			False		inpatient	0.120	False							False	2020-04-14 to 2020-04-28
3fa57b88	POP_3004	15+	Male	False			False		outpatient	0.095	False							False	2020-04-14 to 2020-04-28
9f689142	POP_2997	15+	Male	False			False		emergency room	0.140	False							False	2020-04-14 to 2020-04-28
4e832b36	POP_2986	15+	Female	False			False		outpatient	0.095	False							False	2020-04-14 to 2020-04-28
b0ab79e5	POP_2990	5 to 9	Male	True	negative	True	False		inpatient	0.056	False							False	2020-04-14 to 2020-04-28
4e832b36	POP_3033	15+	Female	False			False		outpatient	0.089	False							False	2020-04-14 to 2020-04-28
feea2306	POP_2989	5 to 9	Female	False			False		outpatient	0.118	False							False	2020-04-14 to 2020-04-28
2c184706	POP_2998	15+	Male	True	negative	False	True	negative	inpatient	0.223	False							False	2020-04-14 to 2020-04-28
2407a330	POP_3000	10 to 14	Male	False			False		outpatient	0.081	False							False	2020-04-14 to 2020-04-28
ec39ccff	POP_1856	0 to 4	Male	True	negative	False	True	negative	outpatient	0.061	False							False	2020-04-14 to 2020-04-28
9d3f6b7c	POP_3084	10 to 14	Female	True	negative	False	False		outpatient	0.668	True	0.301	1.038	False	False	0.040	False	False	2020-04-14 to 2020-04-28
5c230741	POP_3105	5 to 9	Male	True	negative	False	False		outpatient	0.162	False							False	2020-04-14 to 2020-04-28
00fb724f	POP_3110	15+	Female	True	negative	False	True	negative	outpatient	0.118	False							False	2020-04-14 to 2020-04-28
57e722df	POP_3079	0 to 4	Male	False			True	negative	inpatient	0.064	False							False	2020-04-14 to 2020-04-28
009f19ef	POP_3100	0 to 4	Female	False			True	negative	inpatient	0.185	False							False	2020-04-14 to 2020-04-28
d742d794	POP_3092	15+	Male	True	negative	False	False		inpatient	0.096	False							False	2020-04-14 to 2020-04-28
87faba5d	POP_3099	15+	Female	False			True	negative	inpatient	0.116	False							False	2020-04-14 to 2020-04-28
3d9a65c5	POP_3109	0 to 4	Male	False			True	negative	inpatient	0.078	False							False	2020-04-14 to 2020-04-28
5a04b5d3	POP_3132	0 to 4	Female	False			False		outpatient	0.078	False							False	2020-04-14 to 2020-04-28
e13255cc	POP_3077	15+	Female	False			True	negative	outpatient	0.147	False							False	2020-04-14 to 2020-04-28
2e53b046	POP_3076	10 to 14	Female	False			True	negative	outpatient	0.080	False							False	2020-04-14 to 2020-04-28
cefad0c4	POP_3119	15+	Male	False			False		outpatient	0.121	False							False	2020-04-14 to 2020-04-28
e1d2590c	POP_3080	15+	Female	False			False		outpatient	0.088	False							False	2020-04-14 to 2020-04-28
5ab6b3fa	POP_3194	10 to 14	Male	False			False		outpatient	0.055	False							False	2020-04-14 to 2020-04-28
88453296	POP_3131	0 to 4	Male	True	negative	False	False		emergency room	0.076	False							False	2020-04-14 to 2020-04-28
c9255a86	POP_3118	15+	Female	False			False		outpatient	0.142	False							False	2020-04-14 to 2020-04-28
8836214f	POP_3122	0 to 4	Male	False			False		outpatient	0.093	False							False	2020-04-14 to 2020-04-28
ae910302	POP_3095	10 to 14	Male	False			False		outpatient	0.259	True	0.295	3.578	False	True	0.050	False	False	2020-04-14 to 2020-04-28
1f9c34b0	POP_3078	15+	Male	False			False		outpatient	0.148	False							False	2020-04-14 to 2020-04-28
2b12bf60	POP_3087	5 to 9	Female	True	negative	False	False		outpatient	0.206	False							False	2020-04-14 to 2020-04-28
e56da56a	POP_3098	5 to 9	Female	False			False		outpatient	0.084	False							False	2020-04-14 to 2020-04-28
dab9215f	POP_3097	10 to 14	Male	True	negative	False	False		outpatient	0.149	False							False	2020-04-14 to 2020-04-28
d197d86d	POP_3108	15+	Male	True	negative	True	False		inpatient	0.104	False							False	2020-04-14 to 2020-04-28
17c3efa7	POP_3111	10 to 14	Female	True	negative	False	True	negative	outpatient	0.066	False							False	2020-04-14 to 2020-04-28
7fd091d5	POP_3186	0 to 4	Female	True	negative	False	False		inpatient	0.069	False							False	2020-04-14 to 2020-04-28
4f4dd598	POP_3089	15+	Female	False			True	negative	inpatient	0.081	False							False	2020-04-14 to 2020-04-28
395b6421	POP_3114	5 to 9	Male	False			True	negative	outpatient	0.174	False							False	2020-04-14 to 2020-04-28
bb210515	POP_3082	5 to 9	Female	False			False		outpatient	0.078	False							False	2020-04-14 to 2020-04-28
edf6bb6c	POP_3094	10 to 14	Male	False			False		outpatient	0.121	False							False	2020-04-14 to 2020-04-28
e95110f0	POP_3137	0 to 4	Male	False			False		outpatient	0.068	False							False	2020-04-14 to 2020-04-28
be4c4842	POP_3103	0 to 4	Male	False			True	negative	inpatient	3.937	True	9.581	12.231	True	True	6.910	True	True	2020-04-14 to 2020-04-28
52425a8e	POP_3088	5 to 9	Male	False			True	negative	inpatient	0.061	False							False	2020-04-14 to 2020-04-28
52425a8e	POP_3115	5 to 9	Male	False			True	negative	inpatient	0.081	False							False	2020-04-14 to 2020-04-28
81e15679	POP_3090	5 to 9	Male	False			False		outpatient	0.171	False							False	2020-04-14 to 2020-04-28
d83198b2	POP_3128	0 to 4	Female	True	negative	False	True	negative	inpatient	0.145	False							False	2020-04-14 to 2020-04-28
ff7d24ea	POP_3104	5 to 9	Male	True	negative	False	True	negative	outpatient	0.142	False							False	2020-04-14 to 2020-04-28
464608fe	POP_3096	15+	Female	True	negative	False	False		inpatient	0.097	False							False	2020-04-14 to 2020-04-28
33f88e10	POP_3117	5 to 9	Female	False			True	negative	inpatient	0.124	False							False	2020-04-14 to 2020-04-28
ebf4e4d2	POP_3102	10 to 14	Female	False			False		emergency room	0.076	False							False	2020-04-14 to 2020-04-28
97e088c2	POP_3091	10 to 14	Female	False			False		outpatient	0.122	False							False	2020-04-14 to 2020-04-28
027ab2ff	POP_3083	10 to 14	Female	True	negative	False	True	negative	inpatient	0.091	False							False	2020-04-14 to 2020-04-28
3b7ed5ae	POP_3081	15+	Male	True	negative	True	True	negative	inpatient	0.054	False							False	2020-04-14 to 2020-04-28
55b1033c	POP_3112	10 to 14	Male	False			False		outpatient	0.076	False							False	2020-04-14 to 2020-04-28
b7685840	POP_3085	5 to 9	Male	True	negative	False	False		outpatient	0.078	False							False	2020-04-14 to 2020-04-28
e5785332	POP_3086	0 to 4	Female	False			True	negative	outpatient	0.133	False							False	2020-04-14 to 2020-04-28
6c9c3f1b	POP_3113	0 to 4	Female	True	negative	False	False		outpatient	0.298	True	0.632	0.972	False	False	1.180	False	False	2020-04-14 to 2020-04-28
30ed0690	POP_3193	10 to 14	Female	False			False		outpatient	0.079	False							False	2020-04-14 to 2020-04-28
9db69e79	POP_3184	15+	Male	True	negative	False	False		inpatient	0.063	False							False	2020-04-14 to 2020-04-28
5e28cdf0	POP_3198	10 to 14	Female	False			False		outpatient	0.080	False							False	2020-04-14 to 2020-04-28
d4dd9d46	POP_3210	15+	Male	False			True	negative	inpatient	0.064	False							False	2020-04-14 to 2020-04-28
1d1e14da	POP_1901	10 to 14	Male	True	negative	False	True	negative	outpatient	0.341	True	0.252	0.688	False	False	0.060	False	False	2020-04-14 to 2020-04-28
5c3b7ea1	POP_3209	0 to 4	Female	False			True	negative	inpatient	0.067	False							False	2020-04-14 to 2020-04-28
dc93c732	POP_3201	0 to 4	Male	False			True	negative	inpatient	0.064	False							False	2020-04-14 to 2020-04-28
d5603d85	POP_3171	5 to 9	Male	False			False		outpatient	0.056	False							False	2020-04-14 to 2020-04-28
12e5040f	POP_3176	15+	Male	True	negative	False	False		day surgery	0.081	False							False	2020-04-14 to 2020-04-28
deb6bb0f	POP_3218	5 to 9	Female	True	negative	True	False		outpatient	0.153	False							False	2020-04-14 to 2020-04-28
3142518a	POP_3212	5 to 9	Male	False			True	negative	inpatient	0.099	False							False	2020-04-14 to 2020-04-28
79108166	POP_3192	15+	Female	False			False		outpatient	0.067	False							False	2020-04-14 to 2020-04-28
eb62c3da	POP_3093	5 to 9	Male	False			False		outpatient	0.296	True	0.303	0.874	False	False	0.060	False	False	2020-04-14 to 2020-04-28
a09b7cad	POP_3185	10 to 14	Female	False			False		outpatient	0.307	True	1.346	5.603	True	True	0.080	False	False	2020-04-14 to 2020-04-28
4c9a4aba	POP_3213	15+	Male	False			True	negative	outpatient	0.142	False							False	2020-04-14 to 2020-04-28
f48a6214	POP_3195	10 to 14	Male	True	negative	False	True	negative	inpatient	0.058	False							False	2020-04-14 to 2020-04-28
4f4dd598	POP_3182	15+	Female	False			True	negative	inpatient	0.067	False							False	2020-04-14 to 2020-04-28
bcecc19a	POP_3189	15+	Male	False			False		outpatient	0.078	False							False	2020-04-14 to 2020-04-28
7f9538cf	POP_3205	5 to 9	Female	True	negative	False	False		outpatient	0.060	False							False	2020-04-14 to 2020-04-28
464608fe	POP_3172	15+	Female	True	negative	False	False		inpatient	0.056	False							False	2020-04-14 to 2020-04-28
e9934038	POP_3217	5 to 9	Male	False			False		outpatient	0.106	False							False	2020-04-14 to 2020-04-28
e8e8c6cf	POP_3190	10 to 14	Male	True	negative	False	True	negative	inpatient	0.055	False							False	2020-04-14 to 2020-04-28
062bccad	POP_3170	10 to 14	Male	True	negative	False	False		inpatient	0.085	False							False	2020-04-14 to 2020-04-28
aa158f86	POP_3196	10 to 14	Female	False			True	negative	inpatient	0.072	False							False	2020-04-14 to 2020-04-28
2d3b3007	POP_3197	15+	Male	False			True	negative	inpatient	0.167	False							False	2020-04-14 to 2020-04-28
ba00b67a	POP_3199	5 to 9	Male	True	negative	False	False		day surgery	0.071	False							False	2020-04-14 to 2020-04-28
062bccad	POP_3173	10 to 14	Male	True	negative	False	False		inpatient	0.065	False							False	2020-04-14 to 2020-04-28
b3f63be3	POP_3177	15+	Male	False			False		outpatient	0.079	False							False	2020-04-14 to 2020-04-28
3b33b253	POP_3175	5 to 9	Female	False			False		outpatient	0.139	False							False	2020-04-14 to 2020-04-28
f8b90d20	POP_3200	10 to 14	Male	False			True	negative	inpatient	0.218	False							False	2020-04-14 to 2020-04-28
560d2f06	POP_3206	5 to 9	Male	True	negative	False	False		outpatient	0.052	False							False	2020-04-14 to 2020-04-28
56386442	POP_3174	10 to 14	Female	True	negative	False	False		inpatient	0.099	False							False	2020-04-14 to 2020-04-28
07fa1d25	POP_3169	10 to 14	Female	False			False		outpatient	0.109	False							False	2020-04-14 to 2020-04-28
723d75d4	POP_3215	0 to 4	Female	False			True	negative	outpatient	0.091	False							False	2020-04-14 to 2020-04-28
87faba5d	POP_3179	15+	Female	False			True	negative	inpatient	0.071	False							False	2020-04-14 to 2020-04-28
b16773ca	POP_3187	5 to 9	Male	False			True	negative	outpatient	0.104	False							False	2020-04-14 to 2020-04-28
062bccad	POP_3181	10 to 14	Male	True	negative	False	False		inpatient	0.065	False							False	2020-04-14 to 2020-04-28
3cbebbc8	POP_3183	10 to 14	Female	False			False		outpatient	0.052	False							False	2020-04-14 to 2020-04-28
159d0136	POP_3191	0 to 4	Male	False			False		outpatient	0.113	False							False	2020-04-14 to 2020-04-28
9db69e79	POP_3178	15+	Male	True	negative	False	False		inpatient	0.082	False							False	2020-04-14 to 2020-04-28
68071af8	POP_3265	0 to 4	Female	False			True	negative	inpatient	0.092	False							False	2020-04-14 to 2020-04-28
66de3fd9	POP_1918	10 to 14	Male	False			False		emergency room	0.152	False							False	2020-04-14 to 2020-04-28
f5ac9e78	POP_3288	15+	Female	True	negative	False	True	negative	inpatient	0.305	True	0.910	3.314	True	False	0.190	False	False	2020-04-14 to 2020-04-28
027ab2ff	POP_1882	10 to 14	Female	False			True	negative	inpatient	0.113	False							False	2020-04-14 to 2020-04-28
44b9b40c	POP_3255	10 to 14	Female	False			True	negative	outpatient	0.112	False							False	2020-04-14 to 2020-04-28
40f2f4ad	POP_3272	0 to 4	Female	False			False		outpatient	0.117	False							False	2020-04-14 to 2020-04-28
464608fe	POP_3267	15+	Female	False			True	negative	inpatient	0.104	False							False	2020-04-14 to 2020-04-28
0af8171c	POP_3260	10 to 14	Female	False			True	negative	inpatient	0.170	False							False	2020-04-14 to 2020-04-28
4d58c030	POP_3281	15+	Male	False			False		outpatient	0.164	False							False	2020-04-14 to 2020-04-28
26b40f72	POP_1878	5 to 9	Male	True	negative	True	False		inpatient	0.138	False							False	2020-04-14 to 2020-04-28
3639f47a	POP_3289	10 to 14	Female	True	negative	False	True	negative	inpatient	0.098	False							False	2020-04-14 to 2020-04-28
0c2fd709	POP_3284	15+	Male	False			False		outpatient	0.216	False							False	2020-04-14 to 2020-04-28
08f4092f	POP_3274	0 to 4	Female	True	negative	False	False		inpatient	0.234	False	0.367	1.242	False	False	0.030	False	False	2020-04-14 to 2020-04-28
5c230741	POP_1879	5 to 9	Male	True	negative	False	False		outpatient	0.113	False							False	2020-04-14 to 2020-04-28
5984b23f	POP_1886	15+	Female	False			True	negative	outpatient	0.275	True	0.858	1.670	True	False	0.260	False	False	2020-04-14 to 2020-04-28
032a9cd7	POP_1877	5 to 9	Male	False			False		outpatient	0.059	False							False	2020-04-14 to 2020-04-28
a5df38d5	POP_1880	10 to 14	Male	False			False		outpatient	0.115	False							False	2020-04-14 to 2020-04-28
062bccad	POP_3259	10 to 14	Male	True	negative	False	False		inpatient	0.091	False							False	2020-04-14 to 2020-04-28
38751e32	POP_1884	15+	Female	False			False		outpatient	0.068	False							False	2020-04-14 to 2020-04-28
51c9c0fd	POP_1872	0 to 4	Female	False			False		outpatient	0.720	True	0.948	0.809	True	False	0.030	False	False	2020-04-14 to 2020-04-28
51bf15de	POP_3275	10 to 14	Male	False			False		outpatient	0.108	False							False	2020-04-14 to 2020-04-28
eb62c3da	POP_1876	5 to 9	Male	False			False		outpatient	0.100	False							False	2020-04-14 to 2020-04-28
36352018	POP_3261	0 to 4	Male	True	negative	False	False		inpatient	0.081	False							False	2020-04-14 to 2020-04-28
e74edfba	POP_3269	5 to 9	Female	True	negative	False	False		outpatient	0.066	False							False	2020-04-14 to 2020-04-28
d6c1d82c	POP_3264	5 to 9	Male	False			False		outpatient	0.104	False							False	2020-04-14 to 2020-04-28
d90c70ce	POP_3268	0 to 4	Female	False			False		outpatient	0.073	False							False	2020-04-14 to 2020-04-28
1be4693d	POP_3271	10 to 14	Female	True	negative	False	False		day surgery	0.151	False							False	2020-04-14 to 2020-04-28
1a72b298	POP_3262	15+	Female	False			True	negative	outpatient	0.111	False							False	2020-04-14 to 2020-04-28
c497b26f	POP_1874	0 to 4	Male	True	negative	False	False		outpatient	0.062	False							False	2020-04-14 to 2020-04-28
7719be6c	POP_1883	10 to 14	Male	False			True	negative	inpatient	0.088	False							False	2020-04-14 to 2020-04-28
946b9d58	POP_1875	0 to 4	Female	False			False		outpatient	0.091	False							False	2020-04-14 to 2020-04-28
cc8f8626	POP_3257	5 to 9	Female	False			False		outpatient	0.236	False	0.286	2.220	False	False	0.050	False	False	2020-04-14 to 2020-04-28
71eeb508	POP_1881	10 to 14	Female	False			False		outpatient	0.137	False							False	2020-04-14 to 2020-04-28
946b9d58	POP_1909	0 to 4	Female	False			False		outpatient	0.154	False							False	2020-04-14 to 2020-04-28
b462e969	POP_3258	5 to 9	Female	False			False		outpatient	0.109	False							False	2020-04-14 to 2020-04-28
c221dc76	POP_1887	15+	Male	False			True	negative	inpatient	0.093	False							False	2020-04-14 to 2020-04-28
9742ddc5	POP_3283	15+	Female	False			False		outpatient	0.138	False							False	2020-04-14 to 2020-04-28
1381d616	POP_3270	15+	Male	False			False		outpatient	0.116	False							False	2020-04-14 to 2020-04-28
7719be6c	POP_3256	10 to 14	Male	False			True	negative	inpatient	0.086	False							False	2020-04-14 to 2020-04-28
b24de1fe	POP_1885	15+	Female	False			False		emergency room	0.167	False							False	2020-04-14 to 2020-04-28
87faba5d	POP_3266	15+	Female	False			True	negative	inpatient	0.107	False							False	2020-04-14 to 2020-04-28
c0a90ae9	POP_3277	15+	Male	True	negative	True	True	negative	inpatient	0.072	False							False	2020-04-14 to 2020-04-28
2d3b3007	POP_3278	15+	Male	False			True	negative	inpatient	0.065	False							False	2020-04-14 to 2020-04-28
117c99b6	POP_3263	10 to 14	Male	False			True	negative	inpatient	0.116	False							False	2020-04-14 to 2020-04-28
ab7e9d60	POP_3287	10 to 14	Female	False			False		outpatient	0.114	False							False	2020-04-14 to 2020-04-28
92f1d26d	POP_3273	0 to 4	Male	False			False		outpatient	0.244	True	0.333	0.742	False	False	0.030	False	False	2020-04-14 to 2020-04-28
6cc8cefc	POP_1873	0 to 4	Male	True	negative	False	False		inpatient	0.078	False							False	2020-04-14 to 2020-04-28
7061d5a5	POP_3344	15+	Female	False			True	negative	inpatient	0.062	False							False	2020-04-14 to 2020-04-28
dc93c732	POP_1892	0 to 4	Male	False			True	negative	inpatient	0.079	False							False	2020-04-14 to 2020-04-28
6f49d3c2	POP_3332	0 to 4	Male	False			False		outpatient	0.083	False							False	2020-04-14 to 2020-04-28
14276ca4	POP_1889	0 to 4	Male	True	negative	False	False		inpatient	0.120	False							False	2020-04-14 to 2020-04-28
851563a6	POP_3329	10 to 14	Female	False			False		outpatient	0.505	True	1.797	0.933	True	False	0.230	False	False	2020-04-14 to 2020-04-28
59b56f95	POP_3376	15+	Female	True	negative	True	False		inpatient	0.090	False							False	2020-04-14 to 2020-04-28
706d4940	POP_3331	15+	Female	False			False		outpatient	0.141	False							False	2020-04-14 to 2020-04-28
583da383	POP_1904	15+	Female	False			False		outpatient	0.144	False							False	2020-04-14 to 2020-04-28
e30d3493	POP_1907	15+	Male	True	negative	False	False		inpatient	0.102	False							False	2020-04-14 to 2020-04-28
7e696402	POP_3345	15+	Female	True	negative	True	True	negative	inpatient	0.059	False							False	2020-04-14 to 2020-04-28
4f4dd598	POP_1903	15+	Female	False			True	negative	inpatient	0.155	False							False	2020-04-14 to 2020-04-28
c0a90ae9	POP_3342	15+	Male	True	negative	True	True	negative	inpatient	0.070	False							False	2020-04-14 to 2020-04-28
c0a90ae9	POP_3349	15+	Male	True	negative	True	True	negative	inpatient	0.069	False							False	2020-04-14 to 2020-04-28
e7716a50	POP_1894	5 to 9	Male	False			False		outpatient	0.069	False							False	2020-04-14 to 2020-04-28
7719be6c	POP_3340	10 to 14	Male	False			True	negative	outpatient	0.085	False							False	2020-04-14 to 2020-04-28
bacca6b0	POP_3330	10 to 14	Female	True	negative	True	True	negative	inpatient	0.133	False							False	2020-04-14 to 2020-04-28
e6b5a288	POP_1890	0 to 4	Male	False			True	negative	inpatient	0.079	False							False	2020-04-14 to 2020-04-28
1d06d6e9	POP_1891	0 to 4	Male	False			True	negative	inpatient	0.074	False							False	2020-04-14 to 2020-04-28
4d606ce2	POP_1888	0 to 4	Female	False			False		emergency room	0.107	False							False	2020-04-14 to 2020-04-28
3a9f6889	POP_1895	5 to 9	Male	False			False		emergency room	0.117	False							False	2020-04-14 to 2020-04-28
efaa7062	POP_1896	5 to 9	Female	False			True	negative	inpatient	0.087	False							False	2020-04-14 to 2020-04-28
b95b5828	POP_3334	0 to 4	Male	False			True	negative	inpatient	0.055	False							False	2020-04-14 to 2020-04-28
b8e5ec96	POP_1906	15+	Female	False			False		outpatient	0.079	False							False	2020-04-14 to 2020-04-28
73b3684e	POP_1905	15+	Male	True	negative	False	True	negative	inpatient	0.084	False							False	2020-04-14 to 2020-04-28
59b56f95	POP_1925	15+	Female	True	negative	True	False		inpatient	0.074	False							False	2020-04-14 to 2020-04-28
42397616	POP_3338	15+	Male	False			False		outpatient	0.081	False							False	2020-04-14 to 2020-04-28
027ab2ff	POP_1899	10 to 14	Female	False			True	negative	inpatient	0.095	False							False	2020-04-14 to 2020-04-28
32dc75f4	POP_1893	5 to 9	Female	True	negative	True	False		inpatient	0.097	False							False	2020-04-14 to 2020-04-28
2995dcf4	POP_1898	10 to 14	Male	False			False		outpatient	0.093	False							False	2020-04-14 to 2020-04-28
a85a7414	POP_3351	15+	Female	True	negative	False	False		inpatient	0.097	False							False	2020-04-14 to 2020-04-28
3ea9be20	POP_1900	10 to 14	Male	True	negative	False	True	negative	inpatient	0.158	False							False	2020-04-14 to 2020-04-28
87faba5d	POP_3343	15+	Female	False			True	negative	inpatient	0.083	False							False	2020-04-14 to 2020-04-28
6cc8cefc	POP_3333	0 to 4	Male	True	negative	False	False		inpatient	0.087	False							False	2020-04-14 to 2020-04-28
117c99b6	POP_1902	10 to 14	Male	False			True	negative	inpatient	0.103	False							False	2020-04-14 to 2020-04-28
10aad87e	POP_3341	15+	Female	True	negative	False	True	negative	inpatient	0.065	False							False	2020-04-14 to 2020-04-28
a85a7414	POP_1927	15+	Female	True	negative	False	False		inpatient	0.065	False							False	2020-04-14 to 2020-04-28
027ab2ff	POP_1920	10 to 14	Female	False			True	negative	inpatient	0.080	False							False	2020-04-14 to 2020-04-28
0504be20	POP_1911	0 to 4	Male	True	negative	False	False		inpatient	0.175	False							False	2020-04-14 to 2020-04-28
d3917101	POP_3378	0 to 4	Female	True	negative	True	False		inpatient	0.067	False							False	2020-04-14 to 2020-04-28
cd43d6db	POP_1923	15+	Male	False			True	negative	inpatient	0.079	False							False	2020-04-14 to 2020-04-28
14276ca4	POP_1908	0 to 4	Male	True	negative	False	False		inpatient	0.090	False							False	2020-04-14 to 2020-04-28
36352018	POP_1910	0 to 4	Male	True	negative	False	False		inpatient	0.092	False							False	2020-04-14 to 2020-04-28
9b395718	POP_1915	5 to 9	Female	False			True	negative	inpatient	0.138	False							False	2020-04-14 to 2020-04-28
a44790e7	POP_3412	15+	Female	False			False		outpatient	0.085	False							False	2020-04-14 to 2020-04-28
e6b5a288	POP_1912	0 to 4	Male	False			True	negative	inpatient	0.085	False							False	2020-04-14 to 2020-04-28
3b7ed5ae	POP_1926	15+	Male	True	negative	True	True	negative	inpatient	0.058	False							False	2020-04-14 to 2020-04-28
3142518a	POP_1916	5 to 9	Male	False			True	negative	inpatient	0.077	False							False	2020-04-14 to 2020-04-28
2001e635	POP_1924	15+	Male	True	negative	False	False		inpatient	0.135	False							False	2020-04-14 to 2020-04-28
ed904625	POP_1919	10 to 14	Female	True	negative	True	False		inpatient	0.070	False							False	2020-04-14 to 2020-04-28
0ada74dd	POP_1914	5 to 9	Female	False			True	negative	inpatient	0.109	False							False	2020-04-14 to 2020-04-28
d83198b2	POP_3377	0 to 4	Female	False			True	negative	inpatient	0.065	False							False	2020-04-14 to 2020-04-28
5a212d1e	POP_3375	15+	Male	False			True	negative	outpatient	0.062	False							False	2020-04-14 to 2020-04-28
1dd8baa8	POP_1913	5 to 9	Female	True	negative	True	True	negative	inpatient	0.105	False							False	2020-04-14 to 2020-04-28
99482794	POP_3418	10 to 14	Male	False			True	negative	inpatient	0.060	False							False	2020-04-14 to 2020-04-28
5984b23f	POP_3429	15+	Female	False			True	negative	outpatient	0.953	True	0.897	2.316	True	False	0.110	False	False	2020-04-14 to 2020-04-28
87faba5d	POP_3407	15+	Female	False			True	negative	inpatient	0.102	False							False	2020-04-14 to 2020-04-28
59b56f95	POP_3410	15+	Female	True	negative	True	False		inpatient	0.094	False							False	2020-04-14 to 2020-04-28
f3a70ff5	POP_3430	15+	Female	False			True	negative	outpatient	0.224	False							False	2020-04-14 to 2020-04-28
10aad87e	POP_3401	15+	Female	True	negative	False	True	negative	inpatient	0.060	False							False	2020-04-14 to 2020-04-28
552c82b9	POP_3415	15+	Female	False			False		emergency room	0.239	True	0.477	1.155	False	False	0.060	False	False	2020-04-14 to 2020-04-28
b16773ca	POP_3431	5 to 9	Male	True	negative	True	True	negative	inpatient	0.100	False							False	2020-04-14 to 2020-04-28
c6ee7f8e	POP_1945	0 to 4	Female	False			True	negative	inpatient	0.115	False							False	2020-04-14 to 2020-04-28
258d8fe7	POP_1929	0 to 4	Female	False			True	negative	outpatient	0.079	False							False	2020-04-14 to 2020-04-28
250ab7b5	POP_3432	15+	Male	False			False		outpatient	0.068	False							False	2020-04-14 to 2020-04-28
4e9b25ce	POP_3406	0 to 4	Male	False			False		outpatient	0.062	False							False	2020-04-14 to 2020-04-28
af645d2e	POP_3409	10 to 14	Male	False			True	negative	inpatient	0.070	False							False	2020-04-14 to 2020-04-28
1a315a56	POP_3403	10 to 14	Female	True	negative	True	False		emergency room	0.092	False							False	2020-04-14 to 2020-04-28
753cab2d	POP_3422	10 to 14	Female	True	negative	False	True	negative	outpatient	0.052	False							False	2020-04-14 to 2020-04-28
9788552e	POP_3408	15+	Male	False			False		outpatient	0.088	False							False	2020-04-14 to 2020-04-28
16a1de41	POP_1937	10 to 14	Female	True	negative	False	False		outpatient	0.098	False							False	2020-04-14 to 2020-04-28
e6b5a288	POP_3420	0 to 4	Male	False			True	negative	inpatient	0.053	False							False	2020-04-14 to 2020-04-28
febd14cb	POP_3434	15+	Male	False			False		outpatient	0.172	False							False	2020-04-14 to 2020-04-28
6a26ed75	POP_3405	0 to 4	Male	False			True	negative	outpatient	0.088	False							False	2020-04-14 to 2020-04-28
266e84ff	POP_3591	15+	Male	True	negative	False	False		inpatient	0.076	False							False	2020-04-14 to 2020-04-28
c97cf3db	POP_3423	15+	Female	False			False		outpatient	0.064	False							False	2020-04-14 to 2020-04-28
e8e8c6cf	POP_1936	10 to 14	Male	False			True	negative	outpatient	0.060	False							False	2020-04-14 to 2020-04-28
ea7e9dd1	POP_3404	5 to 9	Female	False			True	negative	inpatient	0.090	False							False	2020-04-14 to 2020-04-28
5fcf98e6	POP_1938	10 to 14	Male	False			False		outpatient	0.106	False							False	2020-04-14 to 2020-04-28
ea7e9dd1	POP_1933	5 to 9	Female	False			True	negative	inpatient	0.058	False							False	2020-04-14 to 2020-04-28
b2310955	POP_1934	5 to 9	Male	False			False		outpatient	0.069	False							False	2020-04-14 to 2020-04-28
d71daa88	POP_1932	5 to 9	Male	False			True	negative	outpatient	0.055	False							False	2020-04-14 to 2020-04-28
f99d0c9f	POP_3417	15+	Female	False			True	negative	outpatient	0.091	False							False	2020-04-14 to 2020-04-28
12cf492b	POP_1930	0 to 4	Male	False			False		outpatient	0.075	False							False	2020-04-14 to 2020-04-28
3625f55d	POP_3433	15+	Female	False			False		outpatient	0.086	False							False	2020-04-14 to 2020-04-28
b3749b1c	POP_1942	15+	Female	True	negative	True	False		inpatient	0.065	False							False	2020-04-14 to 2020-04-28
1a72b298	POP_2212	15+	Female	True	negative	True	True	negative	inpatient	0.067	False							False	2020-04-14 to 2020-04-28
d98c7284	POP_3428	10 to 14	Male	False			False		outpatient	3.970	True	8.874	13.090	True	True	8.180	True	True	2020-04-14 to 2020-04-28
e1d2590c	POP_3416	15+	Female	False			False		outpatient	0.084	False							False	2020-04-14 to 2020-04-28
0236e26a	POP_1931	0 to 4	Male	True	negative	False	False		outpatient	0.075	False							False	2020-04-14 to 2020-04-28
fbe91959	POP_1943	15+	Male	True	negative	True	False		inpatient	0.079	False							False	2020-04-14 to 2020-04-28
67f32035	POP_1939	10 to 14	Female	False			False		outpatient	0.178	False							False	2020-04-14 to 2020-04-28
fbe91959	POP_3402	15+	Male	True	negative	True	False		inpatient	0.063	False							False	2020-04-14 to 2020-04-28
18526135	POP_3424	10 to 14	Male	False			True	negative	outpatient	0.074	False							False	2020-04-14 to 2020-04-28
aa158f86	POP_3413	10 to 14	Female	False			True	negative	inpatient	0.075	False							False	2020-04-14 to 2020-04-28
2b9ecb8a	POP_3414	15+	Female	False			True	negative	outpatient	0.085	False							False	2020-04-14 to 2020-04-28
3b7ed5ae	POP_3419	15+	Male	False			True	negative	inpatient	0.064	False							False	2020-04-14 to 2020-04-28
3142518a	POP_1948	5 to 9	Male	False			True	negative	inpatient	0.096	False							False	2020-04-14 to 2020-04-28
34dbd9b6	POP_1941	15+	Female	False			True	negative	outpatient	0.088	False							False	2020-04-14 to 2020-04-28
1a72b298	POP_1940	15+	Female	True	negative	True	True	negative	inpatient	0.078	False							False	2020-04-14 to 2020-04-28
6cc8cefc	POP_3411	0 to 4	Male	False			True	negative	inpatient	0.060	False							False	2020-04-14 to 2020-04-28
bb3e715f	POP_1928	0 to 4	Male	True	negative	False	True	negative	outpatient	0.090	False							False	2020-04-14 to 2020-04-28
cc24856f	POP_3440	10 to 14	Female	False			True	negative	outpatient	0.061	False							False	2020-04-14 to 2020-04-28
ea7e9dd1	POP_3486	5 to 9	Female	False			True	negative	inpatient	0.094	False							False	2020-04-14 to 2020-04-28
9b395718	POP_3490	5 to 9	Female	False			True	negative	inpatient	0.066	False							False	2020-04-14 to 2020-04-28
e6b5a288	POP_3481	0 to 4	Male	False			True	negative	inpatient	0.053	False							False	2020-04-14 to 2020-04-28
4f4dd598	POP_3503	15+	Female	False			True	negative	outpatient	0.131	False							False	2020-04-14 to 2020-04-28
e89577b1	POP_3495	0 to 4	Male	True	negative	False	True	negative	outpatient	0.085	False							False	2020-04-14 to 2020-04-28
817734d3	POP_3485	15+	Male	False			False		outpatient	0.144	False							False	2020-04-14 to 2020-04-28
2d22306f	POP_3482	15+	Female	True	negative	True	False		inpatient	0.102	False							False	2020-04-14 to 2020-04-28
7cb44572	POP_3493	5 to 9	Female	False			False		outpatient	0.380	True	0.279	0.716	False	False			False	2020-04-14 to 2020-04-28
a85a7414	POP_3501	15+	Female	False			True	negative	inpatient	0.095	False							False	2020-04-14 to 2020-04-28
68071af8	POP_1944	0 to 4	Female	False			True	negative	inpatient	0.064	False							False	2020-04-14 to 2020-04-28
04698a33	POP_2211	15+	Male	False			False		outpatient	0.094	False							False	2020-04-14 to 2020-04-28
5093fb6d	POP_3504	5 to 9	Male	False			False		outpatient	0.626	True	0.413	0.834	False	False	0.010	False	False	2020-04-14 to 2020-04-28
b22b0e14	POP_3509	15+	Female	False			False		outpatient	0.123	False							False	2020-04-14 to 2020-04-28
f6dd00f1	POP_3497	15+	Female	False			False		outpatient	0.143	False							False	2020-04-14 to 2020-04-28
26010371	POP_3508	15+	Male	False			True	negative	outpatient	0.089	False							False	2020-04-14 to 2020-04-28
85d2fb0b	POP_1952	10 to 14	Female	False			False		outpatient	0.136	False							False	2020-04-14 to 2020-04-28
36352018	POP_1946	0 to 4	Male	False			True	negative	inpatient	0.055	False							False	2020-04-14 to 2020-04-28
4766c39b	POP_1951	5 to 9	Female	False			False		emergency room	0.105	False							False	2020-04-14 to 2020-04-28
ea7e9dd1	POP_3494	5 to 9	Female	False			True	negative	inpatient	0.105	False							False	2020-04-14 to 2020-04-28
5675aa29	POP_1953	10 to 14	Female	True	negative	False	False		inpatient	0.067	False							False	2020-04-14 to 2020-04-28
9c99c685	POP_3498	0 to 4	Female	True	negative	False	True	negative	outpatient	0.100	False							False	2020-04-14 to 2020-04-28
dd989333	POP_3502	10 to 14	Male	False			False		outpatient	0.090	False							False	2020-04-14 to 2020-04-28
027ab2ff	POP_2226	10 to 14	Female	False			True	negative	inpatient	0.119	False							False	2020-04-14 to 2020-04-28
845d8adc	POP_2213	15+	Male	False			False		outpatient	0.081	False							False	2020-04-14 to 2020-04-28
8ef5db68	POP_1950	5 to 9	Female	True	negative	False	False		emergency room	0.139	False							False	2020-04-14 to 2020-04-28
42edddd7	POP_3489	0 to 4	Female	False			False		outpatient	0.094	False							False	2020-04-14 to 2020-04-28
d04e7128	POP_3496	10 to 14	Female	False			False		outpatient	0.140	False							False	2020-04-14 to 2020-04-28
60409e39	POP_3583	15+	Male	True	negative	False	False		inpatient	0.065	False							False	2020-04-14 to 2020-04-28
5918e007	POP_3499	15+	Female	False			False		outpatient	0.115	False							False	2020-04-14 to 2020-04-28
c6ee7f8e	POP_3520	0 to 4	Female	False			True	negative	inpatient	0.159	False							False	2020-04-14 to 2020-04-28
5746ddbd	POP_1954	10 to 14	Male	True	negative	False	False		inpatient	0.065	False							False	2020-04-14 to 2020-04-28
5e28cdf0	POP_1955	10 to 14	Female	False			False		outpatient	0.062	False							False	2020-04-14 to 2020-04-28
5e407e40	POP_3487	0 to 4	Male	False			True	negative	outpatient	0.072	False							False	2020-04-14 to 2020-04-28
758714ee	POP_3500	10 to 14	Male	False			False		outpatient	0.071	False							False	2020-04-14 to 2020-04-28
8ec5bfc9	POP_3484	10 to 14	Female	False			False		outpatient	0.121	False							False	2020-04-14 to 2020-04-28
66ffce35	POP_1949	5 to 9	Male	True	negative	False	True	negative	inpatient	0.227	False	0.316	1.249	False	False	0.070	False	False	2020-04-14 to 2020-04-28
8a5e2da4	POP_3491	5 to 9	Female	False			True	negative	outpatient	0.101	False							False	2020-04-14 to 2020-04-28
ba562797	POP_3483	10 to 14	Male	False			True	negative	outpatient	0.270	True	0.448	3.016	False	False	0.040	False	False	2020-04-14 to 2020-04-28
5ede3afa	POP_1947	0 to 4	Male	True	negative	False	False		inpatient	0.058	False							False	2020-04-14 to 2020-04-28
1a72b298	POP_3507	15+	Female	True	negative	True	True	negative	inpatient	0.125	False							False	2020-04-14 to 2020-04-28
13e5e3b3	POP_3488	15+	Male	False			False		outpatient	0.113	False							False	2020-04-14 to 2020-04-28
87faba5d	POP_2229	15+	Female	False			True	negative	inpatient	0.083	False							False	2020-04-14 to 2020-04-28
eb62c3da	POP_2219	5 to 9	Male	False			False		outpatient	0.141	False							False	2020-04-14 to 2020-04-28
00fb724f	POP_2227	15+	Female	False			True	negative	outpatient	0.124	False							False	2020-04-14 to 2020-04-28
bb3e715f	POP_2215	0 to 4	Male	True	negative	False	True	negative	outpatient	0.111	False							False	2020-04-14 to 2020-04-28
f8777312	POP_2221	5 to 9	Female	True	negative	False	False		outpatient	0.650	True	0.452	1.102	False	False	0.030	False	False	2020-04-14 to 2020-04-28
4779cab3	POP_3574	10 to 14	Male	False			False		outpatient	0.075	False							False	2020-04-14 to 2020-04-28
3d9a65c5	POP_3581	0 to 4	Male	True	negative	True	True	negative	inpatient	0.059	False							False	2020-04-14 to 2020-04-28
827464d8	POP_3565	10 to 14	Female	True	negative	False	False		inpatient	0.055	False							False	2020-04-14 to 2020-04-28
3ee2fecd	POP_3551	15+	Male	True	negative	False	True	negative	emergency room	0.100	False							False	2020-04-14 to 2020-04-28
8a5e2da4	POP_3564	5 to 9	Female	False			True	negative	inpatient	0.060	False							False	2020-04-14 to 2020-04-28
827464d8	POP_2224	10 to 14	Female	True	negative	False	False		inpatient	0.086	False							False	2020-04-14 to 2020-04-28
b95b5828	POP_2216	0 to 4	Male	False			True	negative	inpatient	0.076	False							False	2020-04-14 to 2020-04-28
9b395718	POP_3550	5 to 9	Female	False			True	negative	inpatient	0.099	False							False	2020-04-14 to 2020-04-28
efaa7062	POP_2222	5 to 9	Female	False			True	negative	outpatient	0.073	False							False	2020-04-14 to 2020-04-28
ba6740c7	POP_2218	0 to 4	Male	False			False		outpatient	0.143	False							False	2020-04-14 to 2020-04-28
bb3e715f	POP_3556	0 to 4	Male	True	negative	False	True	negative	outpatient	0.051	False							False	2020-04-14 to 2020-04-28
3292de0d	POP_3597	15+	Male	True	negative	False	False		inpatient	0.058	False							False	2020-04-14 to 2020-04-28
39320938	POP_3554	10 to 14	Female	False			False		outpatient	0.064	False							False	2020-04-14 to 2020-04-28
c6ee7f8e	POP_3571	0 to 4	Female	False			True	negative	inpatient	0.094	False							False	2020-04-14 to 2020-04-28
9a25a63f	POP_3555	15+	Male	False			False		outpatient	0.080	False							False	2020-04-14 to 2020-04-28
9a25a63f	POP_3596	15+	Male	False			False		outpatient	0.073	False							False	2020-04-14 to 2020-04-28
cf5088ed	POP_3562	5 to 9	Male	False			True	negative	outpatient	0.061	False							False	2020-04-14 to 2020-04-28
933dd631	POP_3566	10 to 14	Male	False			False		outpatient	0.076	False							False	2020-04-14 to 2020-04-28
0bc1476d	POP_2220	5 to 9	Female	True	negative	False	False		outpatient	0.086	False							False	2020-04-14 to 2020-04-28
97274054	POP_3567	5 to 9	Male	False			True	negative	inpatient	0.051	False							False	2020-04-14 to 2020-04-28
2d3b3007	POP_2230	15+	Male	True	negative	True	True	negative	inpatient	0.081	False							False	2020-04-14 to 2020-04-28
2d5c9b23	POP_3563	15+	Female	False			False		outpatient	0.061	False							False	2020-04-14 to 2020-04-28
7412b676	POP_3568	0 to 4	Male	False			True	negative	inpatient	0.085	False							False	2020-04-14 to 2020-04-28
5a212d1e	POP_3572	15+	Male	False			True	negative	outpatient	0.067	False							False	2020-04-14 to 2020-04-28
968bf48c	POP_3570	10 to 14	Female	True	negative	True	False		inpatient	0.190	False							False	2020-04-14 to 2020-04-28
982f30dc	POP_2223	10 to 14	Female	True	negative	False	False		inpatient	0.066	False							False	2020-04-14 to 2020-04-28
aa43a611	POP_3559	10 to 14	Male	False			False		outpatient	0.058	False							False	2020-04-14 to 2020-04-28
708a87ce	POP_3548	5 to 9	Female	False			False		outpatient	0.160	False							False	2020-04-14 to 2020-04-28
61442a85	POP_3558	5 to 9	Male	False			False		outpatient	0.100	False							False	2020-04-14 to 2020-04-28
ea7e9dd1	POP_3549	5 to 9	Female	False			True	negative	inpatient	0.058	False							False	2020-04-14 to 2020-04-28
7412b676	POP_2217	0 to 4	Male	False			True	negative	inpatient	0.056	False							False	2020-04-14 to 2020-04-28
ea7e9dd1	POP_3561	5 to 9	Female	False			True	negative	inpatient	0.074	False							False	2020-04-14 to 2020-04-28
327764f7	POP_1935	5 to 9	Male	True	negative	False	True	negative	outpatient	0.058	False							False	2020-04-14 to 2020-04-28
3292de0d	POP_3553	15+	Male	True	negative	False	False		inpatient	0.070	False							False	2020-04-14 to 2020-04-28
51ccbcb8	POP_3560	10 to 14	Female	False			False		emergency room	0.115	False							False	2020-04-14 to 2020-04-28
c8a02762	POP_3552	10 to 14	Male	True	negative	False	False		inpatient	0.177	False							False	2020-04-14 to 2020-04-28
0fa8d128	POP_2228	15+	Male	False			True	negative	inpatient	1.613	True	0.699	1.025	False	False	0.040	False	False	2020-04-14 to 2020-04-28
5746ddbd	POP_2225	10 to 14	Male	True	negative	False	False		inpatient	0.311	True	0.299	0.630	False	False	0.010	False	False	2020-04-14 to 2020-04-28
a48f7adf	POP_3557	5 to 9	Female	False			False		outpatient	0.159	False							False	2020-04-14 to 2020-04-28
7233b3a1	POP_2242	10 to 14	Male	True	negative	False	True	negative	outpatient	0.126	False							False	2020-04-14 to 2020-04-28
dfffaf13	POP_2237	5 to 9	Male	True	negative	False	False		inpatient	0.471	True	0.702	0.588	False	False	0.230	False	False	2020-04-14 to 2020-04-28
dfffaf13	POP_3625	5 to 9	Male	True	negative	False	False		inpatient	0.432	True	0.567	0.735	False	False			False	2020-04-14 to 2020-04-28
726ad89e	POP_2245	15+	Female	False			True	negative	outpatient	0.101	False							False	2020-04-14 to 2020-04-28
2140015e	POP_2233	0 to 4	Male	False			False		outpatient	0.085	False							False	2020-04-14 to 2020-04-28
ae8a3519	POP_3642	10 to 14	Male	False			False		outpatient	0.081	False							False	2020-04-14 to 2020-04-28
982f30dc	POP_3650	10 to 14	Female	False			True	negative	inpatient	0.099	False							False	2020-04-14 to 2020-04-28
ea7e9dd1	POP_3635	5 to 9	Female	False			True	negative	inpatient	0.102	False							False	2020-04-14 to 2020-04-28
2748edcb	POP_3637	10 to 14	Male	False			False		outpatient	0.162	False							False	2020-04-14 to 2020-04-28
68071af8	POP_3639	0 to 4	Female	False			True	negative	inpatient	0.081	False							False	2020-04-14 to 2020-04-28
8a5e2da4	POP_3632	5 to 9	Female	False			True	negative	inpatient	0.053	False							False	2020-04-14 to 2020-04-28
d64524e6	POP_2240	10 to 14	Female	True	negative	False	False		inpatient	0.131	False							False	2020-04-14 to 2020-04-28
1deab25d	POP_3640	15+	Male	True	negative	False	False		inpatient	0.067	False							False	2020-04-14 to 2020-04-28
3f49e2d4	POP_3623	5 to 9	Male	False			False		outpatient	0.083	False							False	2020-04-14 to 2020-04-28
fc1a3d3b	POP_3638	10 to 14	Male	False			True	negative	inpatient	0.108	False							False	2020-04-14 to 2020-04-28
87faba5d	POP_3630	15+	Female	False			True	negative	inpatient	0.072	False							False	2020-04-14 to 2020-04-28
5c0d40b1	POP_2232	0 to 4	Female	False			False		inpatient	0.114	False							False	2020-04-14 to 2020-04-28
a74deee3	POP_2254	0 to 4	Female	False			True	negative	inpatient	0.066	False							False	2020-04-14 to 2020-04-28
da6dd4d0	POP_2241	10 to 14	Female	False			True	negative	inpatient	0.118	False							False	2020-04-14 to 2020-04-28
982f30dc	POP_3627	10 to 14	Female	False			True	negative	inpatient	0.190	False							False	2020-04-14 to 2020-04-28
d38e981a	POP_3628	10 to 14	Female	True	negative	False	True	negative	inpatient	0.121	False							False	2020-04-14 to 2020-04-28
b1afd455	POP_3643	5 to 9	Male	True	negative	False	True	negative	outpatient	0.059	False							False	2020-04-14 to 2020-04-28
9d4fb65a	POP_2235	5 to 9	Female	True	negative	False	False		outpatient	0.129	False							False	2020-04-14 to 2020-04-28
6e774282	POP_3636	15+	Female	False			False		outpatient	0.126	False							False	2020-04-14 to 2020-04-28
027ab2ff	POP_2239	10 to 14	Female	False			True	negative	inpatient	0.139	False							False	2020-04-14 to 2020-04-28
1a72b298	POP_3646	15+	Female	True	negative	True	True	negative	inpatient	0.151	False							False	2020-04-14 to 2020-04-28
982f30dc	POP_3648	10 to 14	Female	False			True	negative	inpatient	0.204	False							False	2020-04-14 to 2020-04-28
e33bfa85	POP_2234	0 to 4	Male	True	negative	True	True	negative	inpatient	0.125	False							False	2020-04-14 to 2020-04-28
11c47b39	POP_2243	15+	Female	False			True	negative	outpatient	0.091	False							False	2020-04-14 to 2020-04-28
060fa6ef	POP_2246	15+	Male	False			False		outpatient	1.311	True	2.062	2.901	True	False	0.410	False	False	2020-04-14 to 2020-04-28
ec39ccff	POP_3647	0 to 4	Male	False			True	negative	outpatient	0.128	False							False	2020-04-14 to 2020-04-28
aa158f86	POP_3655	10 to 14	Female	True	negative	False	True	negative	inpatient	0.069	False							False	2020-04-14 to 2020-04-28
bacca6b0	POP_3644	10 to 14	Female	False			True	negative	inpatient	0.123	False							False	2020-04-14 to 2020-04-28
e69c27cd	POP_3633	15+	Male	False			False		outpatient	0.080	False							False	2020-04-14 to 2020-04-28
babc53b3	POP_3660	10 to 14	Male	True	negative	False	False		inpatient	0.168	False							False	2020-04-14 to 2020-04-28
ec1bc43b	POP_2238	5 to 9	Female	False			True	negative	inpatient	0.124	False							False	2020-04-14 to 2020-04-28
c328bcdb	POP_3629	0 to 4	Male	True	negative	True	False		inpatient	0.066	False							False	2020-04-14 to 2020-04-28
ba381be0	POP_3664	10 to 14	Male	False			True	negative	inpatient	0.105	False							False	2020-04-14 to 2020-04-28
80a11b19	POP_3631	0 to 4	Male	True	negative	False	False		outpatient	0.072	False							False	2020-04-14 to 2020-04-28
16a1de41	POP_3641	10 to 14	Female	True	negative	False	False		inpatient	0.239	True	0.319	0.992	False	False			False	2020-04-14 to 2020-04-28
f139f2da	POP_3651	15+	Male	False			False		outpatient	0.136	False							False	2020-04-14 to 2020-04-28
e4ca537c	POP_3634	0 to 4	Female	True	negative	False	True	negative	inpatient	0.105	False							False	2020-04-14 to 2020-04-28
02c05796	POP_3654	0 to 4	Female	False			False		outpatient	0.108	False							False	2020-04-14 to 2020-04-28
4be8ae33	POP_2244	15+	Male	False			True	negative	outpatient	0.300	True	0.478	0.523	False	False	0.020	False	False	2020-04-14 to 2020-04-28
9b09df66	POP_2231	0 to 4	Female	False			False		outpatient	0.128	False							False	2020-04-14 to 2020-04-28
027c74e4	POP_3626	15+	Female	False			False		outpatient	0.147	False							False	2020-04-14 to 2020-04-28
ab7e9d60	POP_3649	10 to 14	Female	True	negative	False	False		outpatient	0.168	False							False	2020-04-14 to 2020-04-28
4eb951b8	POP_2236	5 to 9	Male	False			False		outpatient	0.108	False							False	2020-04-14 to 2020-04-28
7cb37d72	POP_3652	15+	Male	False			False		outpatient	0.124	False							False	2020-04-14 to 2020-04-28
695030c8	POP_3712	15+	Male	False			False		outpatient	0.082	False							False	2020-04-14 to 2020-04-28
79a9b87c	POP_3714	10 to 14	Male	True	negative	False	True	negative	inpatient	0.113	False							False	2020-04-14 to 2020-04-28
39e6ca5a	POP_2251	0 to 4	Female	False			False		outpatient	0.276	True	0.573	0.579	False	False	0.040	False	False	2020-04-14 to 2020-04-28
3c4edb0a	POP_3730	15+	Female	True	negative	False	False		inpatient	0.063	False							False	2020-04-14 to 2020-04-28
be4c4842	POP_2253	0 to 4	Male	False			True	negative	outpatient	3.719	True	12.092	12.555	True	True	7.340	True	True	2020-04-14 to 2020-04-28
2583b913	POP_2278	15+	Male	True	negative	False	False		inpatient	0.094	False							False	2020-04-14 to 2020-04-28
ec1d6fdc	POP_2282	0 to 4	Female	True	negative	True	False		inpatient	0.075	False							False	2020-04-14 to 2020-04-28
50a8e09d	POP_2264	10 to 14	Female	False			False		outpatient	0.054	False							False	2020-04-14 to 2020-04-28
87faba5d	POP_3729	15+	Female	False			True	negative	inpatient	0.073	False							False	2020-04-14 to 2020-04-28
03b61e31	POP_2260	5 to 9	Female	True	negative	False	False		inpatient	0.074	False							False	2020-04-14 to 2020-04-28
6abc758a	POP_3718	10 to 14	Female	False			False		outpatient	0.101	False							False	2020-04-14 to 2020-04-28
bd262c03	POP_2248	0 to 4	Female	False			True	negative	inpatient	0.153	False							False	2020-04-14 to 2020-04-28
8ee14a67	POP_3704	5 to 9	Female	False			False		outpatient	0.101	False							False	2020-04-14 to 2020-04-28
25aa1979	POP_3706	15+	Male	False			False		outpatient	0.175	False							False	2020-04-14 to 2020-04-28
61f56061	POP_2273	15+	Female	False			False		outpatient	0.103	False							False	2020-04-14 to 2020-04-28
7c7b2220	POP_2267	10 to 14	Male	False			False		outpatient	0.049	False							False	2020-04-14 to 2020-04-28
a74deee3	POP_3710	0 to 4	Female	False			True	negative	inpatient	0.061	False							False	2020-04-14 to 2020-04-28
66ffce35	POP_2256	5 to 9	Male	True	negative	False	True	negative	inpatient	0.086	False							False	2020-04-14 to 2020-04-28
193c3de3	POP_3717	10 to 14	Female	False			False		outpatient	0.107	False							False	2020-04-14 to 2020-04-28
260b73b3	POP_2297	15+	Female	True	negative	False	True	negative	inpatient	0.202	False							False	2020-04-14 to 2020-04-28
a85a7414	POP_2277	15+	Female	False			True	negative	inpatient	0.072	False							False	2020-04-14 to 2020-04-28
0878e727	POP_2268	10 to 14	Male	True	negative	False	True	negative	outpatient	0.075	False							False	2020-04-14 to 2020-04-28
53dc1ea5	POP_2269	10 to 14	Female	False			False		outpatient	0.088	False							False	2020-04-14 to 2020-04-28
08cbabe0	POP_2250	0 to 4	Female	True	negative	False	False		inpatient	0.102	False							False	2020-04-14 to 2020-04-28
c6ee7f8e	POP_3708	0 to 4	Female	False			True	negative	inpatient	0.089	False							False	2020-04-14 to 2020-04-28
acd09e37	POP_2272	15+	Male	False			False		outpatient	0.104	False							False	2020-04-14 to 2020-04-28
5984b23f	POP_2274	15+	Female	False			True	negative	outpatient	0.535	True	0.928	1.880	True	False	0.090	False	False	2020-04-14 to 2020-04-28
b95b5828	POP_2252	0 to 4	Male	False			True	negative	inpatient	0.059	False							False	2020-04-14 to 2020-04-28
9b395718	POP_3725	5 to 9	Female	False			True	negative	inpatient	0.066	False							False	2020-04-14 to 2020-04-28
2c031ea5	POP_2266	10 to 14	Male	False			False		outpatient	0.106	False							False	2020-04-14 to 2020-04-28
59691c63	POP_3709	0 to 4	Male	False			True	negative	outpatient	0.072	False							False	2020-04-14 to 2020-04-28
2240197d	POP_2257	5 to 9	Female	False			False		outpatient	0.057	False							False	2020-04-14 to 2020-04-28
85517622	POP_2255	5 to 9	Male	True	negative	False	False		day surgery	0.076	False							False	2020-04-14 to 2020-04-28
14276ca4	POP_2249	0 to 4	Male	False			True	negative	outpatient	0.191	False							False	2020-04-14 to 2020-04-28
2ba39575	POP_3719	15+	Male	False			True	negative	outpatient	0.203	False							False	2020-04-14 to 2020-04-28
08303554	POP_2262	5 to 9	Male	True	negative	False	True	negative	outpatient	0.081	False							False	2020-04-14 to 2020-04-28
2d3b3007	POP_2271	15+	Male	False			True	negative	inpatient	0.183	False							False	2020-04-14 to 2020-04-28
3b3fd403	POP_2263	10 to 14	Female	False			False		outpatient	0.096	False							False	2020-04-14 to 2020-04-28
3b9235e1	POP_2247	0 to 4	Male	False			False		outpatient	1.265	True	0.368	1.364	False	False	0.050	False	False	2020-04-14 to 2020-04-28
2b9b5270	POP_3722	15+	Female	False			False		outpatient	0.120	False							False	2020-04-14 to 2020-04-28
ba381be0	POP_2270	10 to 14	Male	False			True	negative	inpatient	0.087	False							False	2020-04-14 to 2020-04-28
df8d7722	POP_3738	5 to 9	Male	False			False		outpatient	0.062	False							False	2020-04-14 to 2020-04-28
075596f8	POP_3713	15+	Female	False			False		outpatient	0.132	False							False	2020-04-14 to 2020-04-28
a9a8fccb	POP_2294	10 to 14	Female	False			False		emergency room	0.081	False							False	2020-04-14 to 2020-04-28
1a72b298	POP_2276	15+	Female	False			True	negative	inpatient	0.064	False							False	2020-04-14 to 2020-04-28
44b53be7	POP_2259	5 to 9	Male	True	negative	False	True	negative	outpatient	0.062	False							False	2020-04-14 to 2020-04-28
bb210515	POP_2258	5 to 9	Female	False			False		outpatient	0.058	False							False	2020-04-14 to 2020-04-28
b955d3e9	POP_3707	10 to 14	Male	False			False		outpatient	0.228	False	0.270	0.864	False	False	0.020	False	False	2020-04-14 to 2020-04-28
d21eded0	POP_3720	10 to 14	Male	False			False		outpatient	0.264	True	0.302	1.703	False	False	0.030	False	False	2020-04-14 to 2020-04-28
f9fa484d	POP_2265	10 to 14	Male	False			False		outpatient	0.090	False							False	2020-04-14 to 2020-04-28
0da8e635	POP_2275	15+	Female	False			False		outpatient	0.075	False							False	2020-04-14 to 2020-04-28
e014251d	POP_2261	5 to 9	Male	False			False		outpatient	3.598	True	10.142	11.238	True	True	7.490	True	True	2020-04-14 to 2020-04-28
0d29619b	POP_3705	15+	Male	False			False		outpatient	0.214	False							False	2020-04-14 to 2020-04-28
