# Supplementary material for: Serological identification of SARS-CoV-2 infections among children visiting a hospital during the initial Seattle outbreak
Source: medRxiv. 2020 Jun 30:2020.05.26.20114124. Preprint. [Version 3] doi: 10.1101/2020.05.26.20114124 (PMC7273251; doi:10.1101/2020.05.26.20114124)
Supplement: Supplement 2020 [file 87927-2020.05.26.20114124-3.txt]

assay	sample_id	dilution_factor	OD450	category	seropositive	AUC	AUC_cutoff_5SD	Abbott index	plot_category	plot_category_type
RBD IgG	2008-2015 SERA POOL	25	0.1977	pre-2020 sera pool	seronegative	0.3847	0.7568		pre-2020	multiple individuals
RBD IgG	2008-2015 SERA POOL	75	0.1070	pre-2020 sera pool	seronegative	0.3847	0.7568		pre-2020	multiple individuals
RBD IgG	2008-2015 SERA POOL	225	0.0667	pre-2020 sera pool	seronegative	0.3847	0.7568		pre-2020	multiple individuals
RBD IgG	2008-2015 SERA POOL	675	0.0529	pre-2020 sera pool	seronegative	0.3847	0.7568		pre-2020	multiple individuals
RBD IgG	2008-2015 SERA POOL	2025	0.0494	pre-2020 sera pool	seronegative	0.3847	0.7568		pre-2020	multiple individuals
RBD IgG	2017-2018 SERA POOL	25	0.2611	pre-2020 sera pool	seronegative	0.4299	0.7568		pre-2020	multiple individuals
RBD IgG	2017-2018 SERA POOL	75	0.1123	pre-2020 sera pool	seronegative	0.4299	0.7568		pre-2020	multiple individuals
RBD IgG	2017-2018 SERA POOL	225	0.0689	pre-2020 sera pool	seronegative	0.4299	0.7568		pre-2020	multiple individuals
RBD IgG	2017-2018 SERA POOL	675	0.0549	pre-2020 sera pool	seronegative	0.4299	0.7568		pre-2020	multiple individuals
RBD IgG	2017-2018 SERA POOL	2025	0.0493	pre-2020 sera pool	seronegative	0.4299	0.7568		pre-2020	multiple individuals
RBD IgG	4AA8DB81	25	3.0922	adult convalescent sera	seropositive	11.2502	0.7568		adult 3-8 wks	multiple individuals
RBD IgG	4AA8DB81	75	2.9374	adult convalescent sera	seropositive	11.2502	0.7568		adult 3-8 wks	multiple individuals
RBD IgG	4AA8DB81	225	2.7402	adult convalescent sera	seropositive	11.2502	0.7568		adult 3-8 wks	multiple individuals
RBD IgG	4AA8DB81	675	2.3946	adult convalescent sera	seropositive	11.2502	0.7568		adult 3-8 wks	multiple individuals
RBD IgG	4AA8DB81	2025	1.2441	adult convalescent sera	seropositive	11.2502	0.7568		adult 3-8 wks	multiple individuals
RBD IgG	4CBCB386	25	0.3683	adult pre-convalescent sera	seronegative	0.5870	0.7568		adult <1 wk	single individual
RBD IgG	4CBCB386	75	0.1661	adult pre-convalescent sera	seronegative	0.5870	0.7568		adult <1 wk	single individual
RBD IgG	4CBCB386	225	0.0904	adult pre-convalescent sera	seronegative	0.5870	0.7568		adult <1 wk	single individual
RBD IgG	4CBCB386	675	0.0661	adult pre-convalescent sera	seronegative	0.5870	0.7568		adult <1 wk	single individual
RBD IgG	4CBCB386	2025	0.0551	adult pre-convalescent sera	seronegative	0.5870	0.7568		adult <1 wk	single individual
RBD IgG	COVID_003	25	3.8688	COVID samples	seropositive	13.8131	0.7568		child 4 wks	single individual
RBD IgG	COVID_003	75	3.6095	COVID samples	seropositive	13.8131	0.7568		child 4 wks	single individual
RBD IgG	COVID_003	225	3.2715	COVID samples	seropositive	13.8131	0.7568		child 4 wks	single individual
RBD IgG	COVID_003	675	2.7892	COVID samples	seropositive	13.8131	0.7568		child 4 wks	single individual
RBD IgG	COVID_003	2025	1.9372	COVID samples	seropositive	13.8131	0.7568		child 4 wks	single individual
RBD IgG	COVID_004	25	3.8955	COVID samples	seropositive	11.8132	0.7568		child 1 wk	single individual
RBD IgG	COVID_004	75	3.5985	COVID samples	seropositive	11.8132	0.7568		child 1 wk	single individual
RBD IgG	COVID_004	225	2.8302	COVID samples	seropositive	11.8132	0.7568		child 1 wk	single individual
RBD IgG	COVID_004	675	1.9088	COVID samples	seropositive	11.8132	0.7568		child 1 wk	single individual
RBD IgG	COVID_004	2025	0.9351	COVID samples	seropositive	11.8132	0.7568		child 1 wk	single individual
RBD IgG	COV_0001	25	0.2952	population samples	seronegative	0.4982	0.7568	0.1200	child <1 wk	single individual
RBD IgG	COV_0001	75	0.1448	population samples	seronegative	0.4982	0.7568	0.1200	child <1 wk	single individual
RBD IgG	COV_0001	225	0.0786	population samples	seronegative	0.4982	0.7568	0.1200	child <1 wk	single individual
RBD IgG	COV_0001	675	0.0568	population samples	seronegative	0.4982	0.7568	0.1200	child <1 wk	single individual
RBD IgG	COV_0001	2025	0.0513	population samples	seronegative	0.4982	0.7568	0.1200	child <1 wk	single individual
RBD IgG	COV_0004	25	0.3585	population samples	seronegative	0.5624	0.7568	0.1200	child <1 wk	single individual
RBD IgG	COV_0004	75	0.1539	population samples	seronegative	0.5624	0.7568	0.1200	child <1 wk	single individual
RBD IgG	COV_0004	225	0.0857	population samples	seronegative	0.5624	0.7568	0.1200	child <1 wk	single individual
RBD IgG	COV_0004	675	0.0664	population samples	seronegative	0.5624	0.7568	0.1200	child <1 wk	single individual
RBD IgG	COV_0004	2025	0.0534	population samples	seronegative	0.5624	0.7568	0.1200	child <1 wk	single individual
RBD IgG	COV_0005	25	2.0809	population samples	seropositive	3.1552	0.7568	6.8400	child 2 wks	single individual
RBD IgG	COV_0005	75	1.1340	population samples	seropositive	3.1552	0.7568	6.8400	child 2 wks	single individual
RBD IgG	COV_0005	225	0.4411	population samples	seropositive	3.1552	0.7568	6.8400	child 2 wks	single individual
RBD IgG	COV_0005	675	0.2072	population samples	seropositive	3.1552	0.7568	6.8400	child 2 wks	single individual
RBD IgG	COV_0005	2025	0.0985	population samples	seropositive	3.1552	0.7568	6.8400	child 2 wks	single individual
RBD IgG	COV_0007	25	3.6257	population samples	seropositive	12.0789	0.7568	8.8900	child 2 wks	single individual
RBD IgG	COV_0007	75	3.4903	population samples	seropositive	12.0789	0.7568	8.8900	child 2 wks	single individual
RBD IgG	COV_0007	225	2.9116	population samples	seropositive	12.0789	0.7568	8.8900	child 2 wks	single individual
RBD IgG	COV_0007	675	2.2264	population samples	seropositive	12.0789	0.7568	8.8900	child 2 wks	single individual
RBD IgG	COV_0007	2025	1.1071	population samples	seropositive	12.0789	0.7568	8.8900	child 2 wks	single individual
RBD IgG	FH001RZ	25	0.0921	pre-2020 serum	seronegative	0.2645	0.7568		pre-2020	multiple individuals
RBD IgG	FH001RZ	75	0.0660	pre-2020 serum	seronegative	0.2645	0.7568		pre-2020	multiple individuals
RBD IgG	FH001RZ	225	0.0538	pre-2020 serum	seronegative	0.2645	0.7568		pre-2020	multiple individuals
RBD IgG	FH001RZ	675	0.0506	pre-2020 serum	seronegative	0.2645	0.7568		pre-2020	multiple individuals
RBD IgG	FH001RZ	2025	0.0487	pre-2020 serum	seronegative	0.2645	0.7568		pre-2020	multiple individuals
RBD IgG	FH002CG	25	0.1032	pre-2020 serum	seronegative	0.2847	0.7568		pre-2020	multiple individuals
RBD IgG	FH002CG	75	0.0730	pre-2020 serum	seronegative	0.2847	0.7568		pre-2020	multiple individuals
RBD IgG	FH002CG	225	0.0571	pre-2020 serum	seronegative	0.2847	0.7568		pre-2020	multiple individuals
RBD IgG	FH002CG	675	0.0524	pre-2020 serum	seronegative	0.2847	0.7568		pre-2020	multiple individuals
RBD IgG	FH002CG	2025	0.0500	pre-2020 serum	seronegative	0.2847	0.7568		pre-2020	multiple individuals
RBD IgG	FH003MJ	25	0.1808	pre-2020 serum	seronegative	0.3969	0.7568		pre-2020	multiple individuals
RBD IgG	FH003MJ	75	0.1262	pre-2020 serum	seronegative	0.3969	0.7568		pre-2020	multiple individuals
RBD IgG	FH003MJ	225	0.0666	pre-2020 serum	seronegative	0.3969	0.7568		pre-2020	multiple individuals
RBD IgG	FH003MJ	675	0.0541	pre-2020 serum	seronegative	0.3969	0.7568		pre-2020	multiple individuals
RBD IgG	FH003MJ	2025	0.0480	pre-2020 serum	seronegative	0.3969	0.7568		pre-2020	multiple individuals
RBD IgG	FH004MM	25	0.1131	pre-2020 serum	seronegative	0.2848	0.7568		pre-2020	multiple individuals
RBD IgG	FH004MM	75	0.0742	pre-2020 serum	seronegative	0.2848	0.7568		pre-2020	multiple individuals
RBD IgG	FH004MM	225	0.0535	pre-2020 serum	seronegative	0.2848	0.7568		pre-2020	multiple individuals
RBD IgG	FH004MM	675	0.0508	pre-2020 serum	seronegative	0.2848	0.7568		pre-2020	multiple individuals
RBD IgG	FH004MM	2025	0.0484	pre-2020 serum	seronegative	0.2848	0.7568		pre-2020	multiple individuals
RBD IgG	FH005DJ	25	0.3128	pre-2020 serum	seronegative	0.5120	0.7568		pre-2020	multiple individuals
RBD IgG	FH005DJ	75	0.1460	pre-2020 serum	seronegative	0.5120	0.7568		pre-2020	multiple individuals
RBD IgG	FH005DJ	225	0.0779	pre-2020 serum	seronegative	0.5120	0.7568		pre-2020	multiple individuals
RBD IgG	FH005DJ	675	0.0606	pre-2020 serum	seronegative	0.5120	0.7568		pre-2020	multiple individuals
RBD IgG	FH005DJ	2025	0.0504	pre-2020 serum	seronegative	0.5120	0.7568		pre-2020	multiple individuals
RBD IgG	FH006SM	25	0.1231	pre-2020 serum	seronegative	0.3056	0.7568		pre-2020	multiple individuals
RBD IgG	FH006SM	75	0.0815	pre-2020 serum	seronegative	0.3056	0.7568		pre-2020	multiple individuals
RBD IgG	FH006SM	225	0.0591	pre-2020 serum	seronegative	0.3056	0.7568		pre-2020	multiple individuals
RBD IgG	FH006SM	675	0.0524	pre-2020 serum	seronegative	0.3056	0.7568		pre-2020	multiple individuals
RBD IgG	FH006SM	2025	0.0472	pre-2020 serum	seronegative	0.3056	0.7568		pre-2020	multiple individuals
RBD IgG	FH007TR	25	0.1115	pre-2020 serum	seronegative	0.2781	0.7568		pre-2020	multiple individuals
RBD IgG	FH007TR	75	0.0701	pre-2020 serum	seronegative	0.2781	0.7568		pre-2020	multiple individuals
RBD IgG	FH007TR	225	0.0544	pre-2020 serum	seronegative	0.2781	0.7568		pre-2020	multiple individuals
RBD IgG	FH007TR	675	0.0489	pre-2020 serum	seronegative	0.2781	0.7568		pre-2020	multiple individuals
RBD IgG	FH007TR	2025	0.0480	pre-2020 serum	seronegative	0.2781	0.7568		pre-2020	multiple individuals
RBD IgG	FH009NT	25	0.1245	pre-2020 serum	seronegative	0.3115	0.7568		pre-2020	multiple individuals
RBD IgG	FH009NT	75	0.0824	pre-2020 serum	seronegative	0.3115	0.7568		pre-2020	multiple individuals
RBD IgG	FH009NT	225	0.0618	pre-2020 serum	seronegative	0.3115	0.7568		pre-2020	multiple individuals
RBD IgG	FH009NT	675	0.0528	pre-2020 serum	seronegative	0.3115	0.7568		pre-2020	multiple individuals
RBD IgG	FH009NT	2025	0.0486	pre-2020 serum	seronegative	0.3115	0.7568		pre-2020	multiple individuals
RBD IgG	FH00WC	25	0.0893	pre-2020 serum	seronegative	0.2525	0.7568		pre-2020	multiple individuals
RBD IgG	FH00WC	75	0.0627	pre-2020 serum	seronegative	0.2525	0.7568		pre-2020	multiple individuals
RBD IgG	FH00WC	225	0.0516	pre-2020 serum	seronegative	0.2525	0.7568		pre-2020	multiple individuals
RBD IgG	FH00WC	675	0.0485	pre-2020 serum	seronegative	0.2525	0.7568		pre-2020	multiple individuals
RBD IgG	FH00WC	2025	0.0448	pre-2020 serum	seronegative	0.2525	0.7568		pre-2020	multiple individuals
RBD IgG	FH010WB	25	0.2047	pre-2020 serum	seronegative	0.4181	0.7568		pre-2020	multiple individuals
RBD IgG	FH010WB	75	0.1230	pre-2020 serum	seronegative	0.4181	0.7568		pre-2020	multiple individuals
RBD IgG	FH010WB	225	0.0718	pre-2020 serum	seronegative	0.4181	0.7568		pre-2020	multiple individuals
RBD IgG	FH010WB	675	0.0575	pre-2020 serum	seronegative	0.4181	0.7568		pre-2020	multiple individuals
RBD IgG	FH010WB	2025	0.0518	pre-2020 serum	seronegative	0.4181	0.7568		pre-2020	multiple individuals
RBD IgG	FH011KG	25	0.1258	pre-2020 serum	seronegative	0.3054	0.7568		pre-2020	multiple individuals
RBD IgG	FH011KG	75	0.0879	pre-2020 serum	seronegative	0.3054	0.7568		pre-2020	multiple individuals
RBD IgG	FH011KG	225	0.0537	pre-2020 serum	seronegative	0.3054	0.7568		pre-2020	multiple individuals
RBD IgG	FH011KG	675	0.0513	pre-2020 serum	seronegative	0.3054	0.7568		pre-2020	multiple individuals
RBD IgG	FH011KG	2025	0.0444	pre-2020 serum	seronegative	0.3054	0.7568		pre-2020	multiple individuals
RBD IgG	FH012MA	25	0.2528	pre-2020 serum	seronegative	0.4505	0.7568		pre-2020	multiple individuals
RBD IgG	FH012MA	75	0.1365	pre-2020 serum	seronegative	0.4505	0.7568		pre-2020	multiple individuals
RBD IgG	FH012MA	225	0.0689	pre-2020 serum	seronegative	0.4505	0.7568		pre-2020	multiple individuals
RBD IgG	FH012MA	675	0.0556	pre-2020 serum	seronegative	0.4505	0.7568		pre-2020	multiple individuals
RBD IgG	FH012MA	2025	0.0454	pre-2020 serum	seronegative	0.4505	0.7568		pre-2020	multiple individuals
RBD IgG	POP_0001	25	0.1250	population samples	seronegative	0.3056	0.7568	0.0300	child no +test	multiple individuals
RBD IgG	POP_0001	75	0.0800	population samples	seronegative	0.3056	0.7568	0.0300	child no +test	multiple individuals
RBD IgG	POP_0001	225	0.0579	population samples	seronegative	0.3056	0.7568	0.0300	child no +test	multiple individuals
RBD IgG	POP_0001	675	0.0529	population samples	seronegative	0.3056	0.7568	0.0300	child no +test	multiple individuals
RBD IgG	POP_0001	2025	0.0498	population samples	seronegative	0.3056	0.7568	0.0300	child no +test	multiple individuals
RBD IgG	POP_0003	25	0.1812	population samples	seronegative	0.3579	0.7568	0.0800	child no +test	multiple individuals
RBD IgG	POP_0003	75	0.0942	population samples	seronegative	0.3579	0.7568	0.0800	child no +test	multiple individuals
RBD IgG	POP_0003	225	0.0634	population samples	seronegative	0.3579	0.7568	0.0800	child no +test	multiple individuals
RBD IgG	POP_0003	675	0.0523	population samples	seronegative	0.3579	0.7568	0.0800	child no +test	multiple individuals
RBD IgG	POP_0003	2025	0.0506	population samples	seronegative	0.3579	0.7568	0.0800	child no +test	multiple individuals
RBD IgG	POP_0015	25	0.3033	population samples	seronegative	0.4949	0.7568	0.2000	child no +test	multiple individuals
RBD IgG	POP_0015	75	0.1310	population samples	seronegative	0.4949	0.7568	0.2000	child no +test	multiple individuals
RBD IgG	POP_0015	225	0.0797	population samples	seronegative	0.4949	0.7568	0.2000	child no +test	multiple individuals
RBD IgG	POP_0015	675	0.0615	population samples	seronegative	0.4949	0.7568	0.2000	child no +test	multiple individuals
RBD IgG	POP_0015	2025	0.0532	population samples	seronegative	0.4949	0.7568	0.2000	child no +test	multiple individuals
RBD IgG	POP_0125	25	0.3433	population samples	seronegative	0.5279	0.7568	0.0300	child no +test	multiple individuals
RBD IgG	POP_0125	75	0.1437	population samples	seronegative	0.5279	0.7568	0.0300	child no +test	multiple individuals
RBD IgG	POP_0125	225	0.0776	population samples	seronegative	0.5279	0.7568	0.0300	child no +test	multiple individuals
RBD IgG	POP_0125	675	0.0613	population samples	seronegative	0.5279	0.7568	0.0300	child no +test	multiple individuals
RBD IgG	POP_0125	2025	0.0526	population samples	seronegative	0.5279	0.7568	0.0300	child no +test	multiple individuals
RBD IgG	POP_0155	25	0.2079	population samples	seronegative	0.3967	0.7568	0.0600	child no +test	multiple individuals
RBD IgG	POP_0155	75	0.1103	population samples	seronegative	0.3967	0.7568	0.0600	child no +test	multiple individuals
RBD IgG	POP_0155	225	0.0654	population samples	seronegative	0.3967	0.7568	0.0600	child no +test	multiple individuals
RBD IgG	POP_0155	675	0.0563	population samples	seronegative	0.3967	0.7568	0.0600	child no +test	multiple individuals
RBD IgG	POP_0155	2025	0.0503	population samples	seronegative	0.3967	0.7568	0.0600	child no +test	multiple individuals
RBD IgG	POP_0180	25	0.0916	population samples	seronegative	0.2526	0.7568	0.0200	child no +test	multiple individuals
RBD IgG	POP_0180	75	0.0584	population samples	seronegative	0.2526	0.7568	0.0200	child no +test	multiple individuals
RBD IgG	POP_0180	225	0.0512	population samples	seronegative	0.2526	0.7568	0.0200	child no +test	multiple individuals
RBD IgG	POP_0180	675	0.0503	population samples	seronegative	0.2526	0.7568	0.0200	child no +test	multiple individuals
RBD IgG	POP_0180	2025	0.0485	population samples	seronegative	0.2526	0.7568	0.0200	child no +test	multiple individuals
RBD IgG	POP_0185	25	0.0828	population samples	seronegative	0.2554	0.7568	0.0200	child no +test	multiple individuals
RBD IgG	POP_0185	75	0.0607	population samples	seronegative	0.2554	0.7568	0.0200	child no +test	multiple individuals
RBD IgG	POP_0185	225	0.0546	population samples	seronegative	0.2554	0.7568	0.0200	child no +test	multiple individuals
RBD IgG	POP_0185	675	0.0512	population samples	seronegative	0.2554	0.7568	0.0200	child no +test	multiple individuals
RBD IgG	POP_0185	2025	0.0491	population samples	seronegative	0.2554	0.7568	0.0200	child no +test	multiple individuals
RBD IgG	POP_0186	25	0.0946	population samples	seronegative	0.2603	0.7568	0.0300	child no +test	multiple individuals
RBD IgG	POP_0186	75	0.0659	population samples	seronegative	0.2603	0.7568	0.0300	child no +test	multiple individuals
RBD IgG	POP_0186	225	0.0531	population samples	seronegative	0.2603	0.7568	0.0300	child no +test	multiple individuals
RBD IgG	POP_0186	675	0.0476	population samples	seronegative	0.2603	0.7568	0.0300	child no +test	multiple individuals
RBD IgG	POP_0186	2025	0.0460	population samples	seronegative	0.2603	0.7568	0.0300	child no +test	multiple individuals
RBD IgG	POP_0249	25	0.7258	population samples	seronegative	1.3149	0.7568	0.4400	child no +test	multiple individuals
RBD IgG	POP_0249	75	0.4086	population samples	seronegative	1.3149	0.7568	0.4400	child no +test	multiple individuals
RBD IgG	POP_0249	225	0.2468	population samples	seronegative	1.3149	0.7568	0.4400	child no +test	multiple individuals
RBD IgG	POP_0249	675	0.1349	population samples	seronegative	1.3149	0.7568	0.4400	child no +test	multiple individuals
RBD IgG	POP_0249	2025	0.0873	population samples	seronegative	1.3149	0.7568	0.4400	child no +test	multiple individuals
RBD IgG	POP_0353	25	0.8888	population samples	seronegative	1.5219	0.7568	0.3700	child no +test	multiple individuals
RBD IgG	POP_0353	75	0.4336	population samples	seronegative	1.5219	0.7568	0.3700	child no +test	multiple individuals
RBD IgG	POP_0353	225	0.2987	population samples	seronegative	1.5219	0.7568	0.3700	child no +test	multiple individuals
RBD IgG	POP_0353	675	0.1615	population samples	seronegative	1.5219	0.7568	0.3700	child no +test	multiple individuals
RBD IgG	POP_0353	2025	0.0941	population samples	seronegative	1.5219	0.7568	0.3700	child no +test	multiple individuals
RBD IgG	POP_0402	25	0.3410	population samples	seronegative	0.5282	0.7568	0.1000	child no +test	multiple individuals
RBD IgG	POP_0402	75	0.1492	population samples	seronegative	0.5282	0.7568	0.1000	child no +test	multiple individuals
RBD IgG	POP_0402	225	0.0787	population samples	seronegative	0.5282	0.7568	0.1000	child no +test	multiple individuals
RBD IgG	POP_0402	675	0.0573	population samples	seronegative	0.5282	0.7568	0.1000	child no +test	multiple individuals
RBD IgG	POP_0402	2025	0.0501	population samples	seronegative	0.5282	0.7568	0.1000	child no +test	multiple individuals
RBD IgG	POP_0418	25	0.6329	population samples	seronegative	1.1048	0.7568	0.3500	child no +test	multiple individuals
RBD IgG	POP_0418	75	0.3607	population samples	seronegative	1.1048	0.7568	0.3500	child no +test	multiple individuals
RBD IgG	POP_0418	225	0.1693	population samples	seronegative	1.1048	0.7568	0.3500	child no +test	multiple individuals
RBD IgG	POP_0418	675	0.1215	population samples	seronegative	1.1048	0.7568	0.3500	child no +test	multiple individuals
RBD IgG	POP_0418	2025	0.0754	population samples	seronegative	1.1048	0.7568	0.3500	child no +test	multiple individuals
RBD IgG	POP_0423	25	1.0450	population samples	seronegative	1.4248	0.7568	0.0300	child no +test	multiple individuals
RBD IgG	POP_0423	75	0.4456	population samples	seronegative	1.4248	0.7568	0.0300	child no +test	multiple individuals
RBD IgG	POP_0423	225	0.1961	population samples	seronegative	1.4248	0.7568	0.0300	child no +test	multiple individuals
RBD IgG	POP_0423	675	0.0997	population samples	seronegative	1.4248	0.7568	0.0300	child no +test	multiple individuals
RBD IgG	POP_0423	2025	0.0661	population samples	seronegative	1.4248	0.7568	0.0300	child no +test	multiple individuals
RBD IgG	POP_0450	25	0.4872	population samples	seronegative	0.7381	0.7568	0.0300	child no +test	multiple individuals
RBD IgG	POP_0450	75	0.2172	population samples	seronegative	0.7381	0.7568	0.0300	child no +test	multiple individuals
RBD IgG	POP_0450	225	0.1087	population samples	seronegative	0.7381	0.7568	0.0300	child no +test	multiple individuals
RBD IgG	POP_0450	675	0.0740	population samples	seronegative	0.7381	0.7568	0.0300	child no +test	multiple individuals
RBD IgG	POP_0450	2025	0.0567	population samples	seronegative	0.7381	0.7568	0.0300	child no +test	multiple individuals
RBD IgG	POP_0451	25	0.0983	population samples	seronegative	0.2616	0.7568	0.0300	child no +test	multiple individuals
RBD IgG	POP_0451	75	0.0619	population samples	seronegative	0.2616	0.7568	0.0300	child no +test	multiple individuals
RBD IgG	POP_0451	225	0.0531	population samples	seronegative	0.2616	0.7568	0.0300	child no +test	multiple individuals
RBD IgG	POP_0451	675	0.0497	population samples	seronegative	0.2616	0.7568	0.0300	child no +test	multiple individuals
RBD IgG	POP_0451	2025	0.0486	population samples	seronegative	0.2616	0.7568	0.0300	child no +test	multiple individuals
RBD IgG	POP_0457	25	0.7261	population samples	seronegative	1.3387	0.7568	0.3500	child no +test	multiple individuals
RBD IgG	POP_0457	75	0.4489	population samples	seronegative	1.3387	0.7568	0.3500	child no +test	multiple individuals
RBD IgG	POP_0457	225	0.2371	population samples	seronegative	1.3387	0.7568	0.3500	child no +test	multiple individuals
RBD IgG	POP_0457	675	0.1287	population samples	seronegative	1.3387	0.7568	0.3500	child no +test	multiple individuals
RBD IgG	POP_0457	2025	0.0816	population samples	seronegative	1.3387	0.7568	0.3500	child no +test	multiple individuals
RBD IgG	POP_0461	25	0.8142	population samples	seronegative	0.8369	0.7568	0.0100	child no +test	multiple individuals
RBD IgG	POP_0461	75	0.1891	population samples	seronegative	0.8369	0.7568	0.0100	child no +test	multiple individuals
RBD IgG	POP_0461	225	0.0796	population samples	seronegative	0.8369	0.7568	0.0100	child no +test	multiple individuals
RBD IgG	POP_0461	675	0.0596	population samples	seronegative	0.8369	0.7568	0.0100	child no +test	multiple individuals
RBD IgG	POP_0461	2025	0.0528	population samples	seronegative	0.8369	0.7568	0.0100	child no +test	multiple individuals
RBD IgG	POP_0484	25	0.8109	population samples	seronegative	1.4882	0.7568	0.3600	child no +test	multiple individuals
RBD IgG	POP_0484	75	0.4762	population samples	seronegative	1.4882	0.7568	0.3600	child no +test	multiple individuals
RBD IgG	POP_0484	225	0.2835	population samples	seronegative	1.4882	0.7568	0.3600	child no +test	multiple individuals
RBD IgG	POP_0484	675	0.1454	population samples	seronegative	1.4882	0.7568	0.3600	child no +test	multiple individuals
RBD IgG	POP_0484	2025	0.0881	population samples	seronegative	1.4882	0.7568	0.3600	child no +test	multiple individuals
RBD IgG	POP_0510	25	1.1903	population samples	seronegative	1.6830	0.7568	0.0200	child no +test	multiple individuals
RBD IgG	POP_0510	75	0.5527	population samples	seronegative	1.6830	0.7568	0.0200	child no +test	multiple individuals
RBD IgG	POP_0510	225	0.2410	population samples	seronegative	1.6830	0.7568	0.0200	child no +test	multiple individuals
RBD IgG	POP_0510	675	0.1114	population samples	seronegative	1.6830	0.7568	0.0200	child no +test	multiple individuals
RBD IgG	POP_0510	2025	0.0634	population samples	seronegative	1.6830	0.7568	0.0200	child no +test	multiple individuals
RBD IgG	POP_0511	25	0.7510	population samples	seronegative	0.9701	0.7568	0.0200	child no +test	multiple individuals
RBD IgG	POP_0511	75	0.2744	population samples	seronegative	0.9701	0.7568	0.0200	child no +test	multiple individuals
RBD IgG	POP_0511	225	0.1272	population samples	seronegative	0.9701	0.7568	0.0200	child no +test	multiple individuals
RBD IgG	POP_0511	675	0.0769	population samples	seronegative	0.9701	0.7568	0.0200	child no +test	multiple individuals
RBD IgG	POP_0511	2025	0.0581	population samples	seronegative	0.9701	0.7568	0.0200	child no +test	multiple individuals
RBD IgG	POP_0523	25	0.6221	population samples	seronegative	0.8422	0.7568	0.2000	child no +test	multiple individuals
RBD IgG	POP_0523	75	0.2480	population samples	seronegative	0.8422	0.7568	0.2000	child no +test	multiple individuals
RBD IgG	POP_0523	225	0.1078	population samples	seronegative	0.8422	0.7568	0.2000	child no +test	multiple individuals
RBD IgG	POP_0523	675	0.0712	population samples	seronegative	0.8422	0.7568	0.2000	child no +test	multiple individuals
RBD IgG	POP_0523	2025	0.0571	population samples	seronegative	0.8422	0.7568	0.2000	child no +test	multiple individuals
RBD IgG	POP_0574	25	0.6969	population samples	seronegative	1.2181	0.7568	0.3000	child no +test	multiple individuals
RBD IgG	POP_0574	75	0.3840	population samples	seronegative	1.2181	0.7568	0.3000	child no +test	multiple individuals
RBD IgG	POP_0574	225	0.2040	population samples	seronegative	1.2181	0.7568	0.3000	child no +test	multiple individuals
RBD IgG	POP_0574	675	0.1346	population samples	seronegative	1.2181	0.7568	0.3000	child no +test	multiple individuals
RBD IgG	POP_0574	2025	0.0754	population samples	seronegative	1.2181	0.7568	0.3000	child no +test	multiple individuals
RBD IgG	POP_0605	25	0.6263	population samples	seronegative	0.8608	0.7568	0.0300	child no +test	multiple individuals
RBD IgG	POP_0605	75	0.2543	population samples	seronegative	0.8608	0.7568	0.0300	child no +test	multiple individuals
RBD IgG	POP_0605	225	0.1181	population samples	seronegative	0.8608	0.7568	0.0300	child no +test	multiple individuals
RBD IgG	POP_0605	675	0.0703	population samples	seronegative	0.8608	0.7568	0.0300	child no +test	multiple individuals
RBD IgG	POP_0605	2025	0.0554	population samples	seronegative	0.8608	0.7568	0.0300	child no +test	multiple individuals
RBD IgG	POP_0612	25	0.7084	population samples	seronegative	1.1191	0.7568	0.0900	child no +test	multiple individuals
RBD IgG	POP_0612	75	0.3600	population samples	seronegative	1.1191	0.7568	0.0900	child no +test	multiple individuals
RBD IgG	POP_0612	225	0.1808	population samples	seronegative	1.1191	0.7568	0.0900	child no +test	multiple individuals
RBD IgG	POP_0612	675	0.0917	population samples	seronegative	1.1191	0.7568	0.0900	child no +test	multiple individuals
RBD IgG	POP_0612	2025	0.0639	population samples	seronegative	1.1191	0.7568	0.0900	child no +test	multiple individuals
RBD IgG	POP_0617	25	0.7261	population samples	seronegative	1.2627	0.7568	0.4000	child no +test	multiple individuals
RBD IgG	POP_0617	75	0.3712	population samples	seronegative	1.2627	0.7568	0.4000	child no +test	multiple individuals
RBD IgG	POP_0617	225	0.2392	population samples	seronegative	1.2627	0.7568	0.4000	child no +test	multiple individuals
RBD IgG	POP_0617	675	0.1365	population samples	seronegative	1.2627	0.7568	0.4000	child no +test	multiple individuals
RBD IgG	POP_0617	2025	0.0789	population samples	seronegative	1.2627	0.7568	0.4000	child no +test	multiple individuals
RBD IgG	POP_0618	25	0.1706	population samples	seronegative	0.3874	0.7568	0.0700	child no +test	multiple individuals
RBD IgG	POP_0618	75	0.1031	population samples	seronegative	0.3874	0.7568	0.0700	child no +test	multiple individuals
RBD IgG	POP_0618	225	0.0729	population samples	seronegative	0.3874	0.7568	0.0700	child no +test	multiple individuals
RBD IgG	POP_0618	675	0.0636	population samples	seronegative	0.3874	0.7568	0.0700	child no +test	multiple individuals
RBD IgG	POP_0618	2025	0.0555	population samples	seronegative	0.3874	0.7568	0.0700	child no +test	multiple individuals
RBD IgG	POP_0691	25	0.2307	population samples	seronegative	0.5022	0.7568	0.8500	child no +test	multiple individuals
RBD IgG	POP_0691	75	0.1345	population samples	seronegative	0.5022	0.7568	0.8500	child no +test	multiple individuals
RBD IgG	POP_0691	225	0.0983	population samples	seronegative	0.5022	0.7568	0.8500	child no +test	multiple individuals
RBD IgG	POP_0691	675	0.0788	population samples	seronegative	0.5022	0.7568	0.8500	child no +test	multiple individuals
RBD IgG	POP_0691	2025	0.0604	population samples	seronegative	0.5022	0.7568	0.8500	child no +test	multiple individuals
RBD IgG	POP_0717	25	0.3914	population samples	seronegative	0.6013	0.7568	0.1300	child no +test	multiple individuals
RBD IgG	POP_0717	75	0.1634	population samples	seronegative	0.6013	0.7568	0.1300	child no +test	multiple individuals
RBD IgG	POP_0717	225	0.0941	population samples	seronegative	0.6013	0.7568	0.1300	child no +test	multiple individuals
RBD IgG	POP_0717	675	0.0671	population samples	seronegative	0.6013	0.7568	0.1300	child no +test	multiple individuals
RBD IgG	POP_0717	2025	0.0541	population samples	seronegative	0.6013	0.7568	0.1300	child no +test	multiple individuals
RBD IgG	POP_0721	25	0.3306	population samples	seronegative	0.5126	0.7568	0.5300	child no +test	multiple individuals
RBD IgG	POP_0721	75	0.1400	population samples	seronegative	0.5126	0.7568	0.5300	child no +test	multiple individuals
RBD IgG	POP_0721	225	0.0747	population samples	seronegative	0.5126	0.7568	0.5300	child no +test	multiple individuals
RBD IgG	POP_0721	675	0.0601	population samples	seronegative	0.5126	0.7568	0.5300	child no +test	multiple individuals
RBD IgG	POP_0721	2025	0.0529	population samples	seronegative	0.5126	0.7568	0.5300	child no +test	multiple individuals
RBD IgG	POP_0731	25	0.4169	population samples	seronegative	0.7587	0.7568	0.1500	child no +test	multiple individuals
RBD IgG	POP_0731	75	0.2131	population samples	seronegative	0.7587	0.7568	0.1500	child no +test	multiple individuals
RBD IgG	POP_0731	225	0.1495	population samples	seronegative	0.7587	0.7568	0.1500	child no +test	multiple individuals
RBD IgG	POP_0731	675	0.0871	population samples	seronegative	0.7587	0.7568	0.1500	child no +test	multiple individuals
RBD IgG	POP_0731	2025	0.0649	population samples	seronegative	0.7587	0.7568	0.1500	child no +test	multiple individuals
RBD IgG	POP_0741	25	0.3873	population samples	seronegative	0.6099	0.7568	0.0300	child no +test	multiple individuals
RBD IgG	POP_0741	75	0.1861	population samples	seronegative	0.6099	0.7568	0.0300	child no +test	multiple individuals
RBD IgG	POP_0741	225	0.0863	population samples	seronegative	0.6099	0.7568	0.0300	child no +test	multiple individuals
RBD IgG	POP_0741	675	0.0634	population samples	seronegative	0.6099	0.7568	0.0300	child no +test	multiple individuals
RBD IgG	POP_0741	2025	0.0514	population samples	seronegative	0.6099	0.7568	0.0300	child no +test	multiple individuals
RBD IgG	POP_0872	25	0.1789	population samples	seronegative	0.3706	0.7568	0.0600	child no +test	multiple individuals
RBD IgG	POP_0872	75	0.0984	population samples	seronegative	0.3706	0.7568	0.0600	child no +test	multiple individuals
RBD IgG	POP_0872	225	0.0682	population samples	seronegative	0.3706	0.7568	0.0600	child no +test	multiple individuals
RBD IgG	POP_0872	675	0.0554	population samples	seronegative	0.3706	0.7568	0.0600	child no +test	multiple individuals
RBD IgG	POP_0872	2025	0.0517	population samples	seronegative	0.3706	0.7568	0.0600	child no +test	multiple individuals
RBD IgG	POP_0879	25	0.2146	population samples	seronegative	0.4006	0.7568	0.0300	child no +test	multiple individuals
RBD IgG	POP_0879	75	0.1087	population samples	seronegative	0.4006	0.7568	0.0300	child no +test	multiple individuals
RBD IgG	POP_0879	225	0.0663	population samples	seronegative	0.4006	0.7568	0.0300	child no +test	multiple individuals
RBD IgG	POP_0879	675	0.0566	population samples	seronegative	0.4006	0.7568	0.0300	child no +test	multiple individuals
RBD IgG	POP_0879	2025	0.0514	population samples	seronegative	0.4006	0.7568	0.0300	child no +test	multiple individuals
RBD IgG	POP_0883	25	0.1316	population samples	seronegative	0.3061	0.7568	0.0200	child no +test	multiple individuals
RBD IgG	POP_0883	75	0.0796	population samples	seronegative	0.3061	0.7568	0.0200	child no +test	multiple individuals
RBD IgG	POP_0883	225	0.0574	population samples	seronegative	0.3061	0.7568	0.0200	child no +test	multiple individuals
RBD IgG	POP_0883	675	0.0507	population samples	seronegative	0.3061	0.7568	0.0200	child no +test	multiple individuals
RBD IgG	POP_0883	2025	0.0502	population samples	seronegative	0.3061	0.7568	0.0200	child no +test	multiple individuals
RBD IgG	POP_0952	25	0.7328	population samples	seronegative	0.7844	0.7568	0.0100	child no +test	multiple individuals
RBD IgG	POP_0952	75	0.1898	population samples	seronegative	0.7844	0.7568	0.0100	child no +test	multiple individuals
RBD IgG	POP_0952	225	0.0756	population samples	seronegative	0.7844	0.7568	0.0100	child no +test	multiple individuals
RBD IgG	POP_0952	675	0.0573	population samples	seronegative	0.7844	0.7568	0.0100	child no +test	multiple individuals
RBD IgG	POP_0952	2025	0.0497	population samples	seronegative	0.7844	0.7568	0.0100	child no +test	multiple individuals
RBD IgG	POP_0977	25	0.6386	population samples	seronegative	0.6941	0.7568	0.0200	child no +test	multiple individuals
RBD IgG	POP_0977	75	0.1491	population samples	seronegative	0.6941	0.7568	0.0200	child no +test	multiple individuals
RBD IgG	POP_0977	225	0.0767	population samples	seronegative	0.6941	0.7568	0.0200	child no +test	multiple individuals
RBD IgG	POP_0977	675	0.0603	population samples	seronegative	0.6941	0.7568	0.0200	child no +test	multiple individuals
RBD IgG	POP_0977	2025	0.0528	population samples	seronegative	0.6941	0.7568	0.0200	child no +test	multiple individuals
RBD IgG	POP_1062	25	0.3518	population samples	seronegative	0.5405	0.7568	0.0200	child no +test	multiple individuals
RBD IgG	POP_1062	75	0.1452	population samples	seronegative	0.5405	0.7568	0.0200	child no +test	multiple individuals
RBD IgG	POP_1062	225	0.0806	population samples	seronegative	0.5405	0.7568	0.0200	child no +test	multiple individuals
RBD IgG	POP_1062	675	0.0627	population samples	seronegative	0.5405	0.7568	0.0200	child no +test	multiple individuals
RBD IgG	POP_1062	2025	0.0552	population samples	seronegative	0.5405	0.7568	0.0200	child no +test	multiple individuals
RBD IgG	POP_1220	25	0.1496	population samples	seronegative	0.3255	0.7568	0.0700	child no +test	multiple individuals
RBD IgG	POP_1220	75	0.0839	population samples	seronegative	0.3255	0.7568	0.0700	child no +test	multiple individuals
RBD IgG	POP_1220	225	0.0604	population samples	seronegative	0.3255	0.7568	0.0700	child no +test	multiple individuals
RBD IgG	POP_1220	675	0.0525	population samples	seronegative	0.3255	0.7568	0.0700	child no +test	multiple individuals
RBD IgG	POP_1220	2025	0.0493	population samples	seronegative	0.3255	0.7568	0.0700	child no +test	multiple individuals
RBD IgG	POP_1230	25	0.6419	population samples	seronegative	1.1484	0.7568	0.3800	child no +test	multiple individuals
RBD IgG	POP_1230	75	0.3792	population samples	seronegative	1.1484	0.7568	0.3800	child no +test	multiple individuals
RBD IgG	POP_1230	225	0.1893	population samples	seronegative	1.1484	0.7568	0.3800	child no +test	multiple individuals
RBD IgG	POP_1230	675	0.1182	population samples	seronegative	1.1484	0.7568	0.3800	child no +test	multiple individuals
RBD IgG	POP_1230	2025	0.0753	population samples	seronegative	1.1484	0.7568	0.3800	child no +test	multiple individuals
RBD IgG	POP_1231	25	0.1317	population samples	seronegative	0.3042	0.7568	0.0400	child no +test	multiple individuals
RBD IgG	POP_1231	75	0.0758	population samples	seronegative	0.3042	0.7568	0.0400	child no +test	multiple individuals
RBD IgG	POP_1231	225	0.0591	population samples	seronegative	0.3042	0.7568	0.0400	child no +test	multiple individuals
RBD IgG	POP_1231	675	0.0522	population samples	seronegative	0.3042	0.7568	0.0400	child no +test	multiple individuals
RBD IgG	POP_1231	2025	0.0479	population samples	seronegative	0.3042	0.7568	0.0400	child no +test	multiple individuals
RBD IgG	POP_1232	25	0.1771	population samples	seronegative	0.3535	0.7568	0.1300	child no +test	multiple individuals
RBD IgG	POP_1232	75	0.0952	population samples	seronegative	0.3535	0.7568	0.1300	child no +test	multiple individuals
RBD IgG	POP_1232	225	0.0617	population samples	seronegative	0.3535	0.7568	0.1300	child no +test	multiple individuals
RBD IgG	POP_1232	675	0.0522	population samples	seronegative	0.3535	0.7568	0.1300	child no +test	multiple individuals
RBD IgG	POP_1232	2025	0.0482	population samples	seronegative	0.3535	0.7568	0.1300	child no +test	multiple individuals
RBD IgG	POP_1239	25	0.8313	population samples	seronegative	1.1160	0.7568	0.0300	child no +test	multiple individuals
RBD IgG	POP_1239	75	0.3497	population samples	seronegative	1.1160	0.7568	0.0300	child no +test	multiple individuals
RBD IgG	POP_1239	225	0.1430	population samples	seronegative	1.1160	0.7568	0.0300	child no +test	multiple individuals
RBD IgG	POP_1239	675	0.0789	population samples	seronegative	1.1160	0.7568	0.0300	child no +test	multiple individuals
RBD IgG	POP_1239	2025	0.0571	population samples	seronegative	1.1160	0.7568	0.0300	child no +test	multiple individuals
RBD IgG	POP_1409	25	0.5582	population samples	seronegative	0.8119	0.7568	0.0400	child no +test	multiple individuals
RBD IgG	POP_1409	75	0.2450	population samples	seronegative	0.8119	0.7568	0.0400	child no +test	multiple individuals
RBD IgG	POP_1409	225	0.1136	population samples	seronegative	0.8119	0.7568	0.0400	child no +test	multiple individuals
RBD IgG	POP_1409	675	0.0727	population samples	seronegative	0.8119	0.7568	0.0400	child no +test	multiple individuals
RBD IgG	POP_1409	2025	0.0573	population samples	seronegative	0.8119	0.7568	0.0400	child no +test	multiple individuals
RBD IgG	POP_1466	25	0.3291	population samples	seronegative	0.5248	0.7568	0.3800	child no +test	multiple individuals
RBD IgG	POP_1466	75	0.1586	population samples	seronegative	0.5248	0.7568	0.3800	child no +test	multiple individuals
RBD IgG	POP_1466	225	0.0745	population samples	seronegative	0.5248	0.7568	0.3800	child no +test	multiple individuals
RBD IgG	POP_1466	675	0.0555	population samples	seronegative	0.5248	0.7568	0.3800	child no +test	multiple individuals
RBD IgG	POP_1466	2025	0.0491	population samples	seronegative	0.5248	0.7568	0.3800	child no +test	multiple individuals
RBD IgG	POP_1496	25	0.3283	population samples	seronegative	0.5856	0.7568		child no +test	multiple individuals
RBD IgG	POP_1496	75	0.1737	population samples	seronegative	0.5856	0.7568		child no +test	multiple individuals
RBD IgG	POP_1496	225	0.0982	population samples	seronegative	0.5856	0.7568		child no +test	multiple individuals
RBD IgG	POP_1496	675	0.0689	population samples	seronegative	0.5856	0.7568		child no +test	multiple individuals
RBD IgG	POP_1496	2025	0.0562	population samples	seronegative	0.5856	0.7568		child no +test	multiple individuals
RBD IgG	POP_1556	25	0.4021	population samples	seronegative	0.6090	0.7568	0.0200	child no +test	multiple individuals
RBD IgG	POP_1556	75	0.1718	population samples	seronegative	0.6090	0.7568	0.0200	child no +test	multiple individuals
RBD IgG	POP_1556	225	0.0933	population samples	seronegative	0.6090	0.7568	0.0200	child no +test	multiple individuals
RBD IgG	POP_1556	675	0.0618	population samples	seronegative	0.6090	0.7568	0.0200	child no +test	multiple individuals
RBD IgG	POP_1556	2025	0.0528	population samples	seronegative	0.6090	0.7568	0.0200	child no +test	multiple individuals
RBD IgG	POP_1572	25	3.3819	population samples	seropositive	9.2979	0.7568	7.8100	child 3 wks	single individual
RBD IgG	POP_1572	75	3.0728	population samples	seropositive	9.2979	0.7568	7.8100	child 3 wks	single individual
RBD IgG	POP_1572	225	2.2135	population samples	seropositive	9.2979	0.7568	7.8100	child 3 wks	single individual
RBD IgG	POP_1572	675	1.2210	population samples	seropositive	9.2979	0.7568	7.8100	child 3 wks	single individual
RBD IgG	POP_1572	2025	0.5302	population samples	seropositive	9.2979	0.7568	7.8100	child 3 wks	single individual
RBD IgG	POP_1579	25	0.4723	population samples	seronegative	0.6951	0.7568		child no +test	multiple individuals
RBD IgG	POP_1579	75	0.2036	population samples	seronegative	0.6951	0.7568		child no +test	multiple individuals
RBD IgG	POP_1579	225	0.0974	population samples	seronegative	0.6951	0.7568		child no +test	multiple individuals
RBD IgG	POP_1579	675	0.0680	population samples	seronegative	0.6951	0.7568		child no +test	multiple individuals
RBD IgG	POP_1579	2025	0.0552	population samples	seronegative	0.6951	0.7568		child no +test	multiple individuals
RBD IgG	POP_1582	25	0.3898	population samples	seronegative	1.0941	0.7568		child no +test	multiple individuals
RBD IgG	POP_1582	75	0.3754	population samples	seronegative	1.0941	0.7568		child no +test	multiple individuals
RBD IgG	POP_1582	225	0.2261	population samples	seronegative	1.0941	0.7568		child no +test	multiple individuals
RBD IgG	POP_1582	675	0.1659	population samples	seronegative	1.0941	0.7568		child no +test	multiple individuals
RBD IgG	POP_1582	2025	0.0672	population samples	seronegative	1.0941	0.7568		child no +test	multiple individuals
RBD IgG	POP_1686	25	0.4583	population samples	seronegative	0.6649	0.7568		child no +test	multiple individuals
RBD IgG	POP_1686	75	0.1829	population samples	seronegative	0.6649	0.7568		child no +test	multiple individuals
RBD IgG	POP_1686	225	0.1002	population samples	seronegative	0.6649	0.7568		child no +test	multiple individuals
RBD IgG	POP_1686	675	0.0657	population samples	seronegative	0.6649	0.7568		child no +test	multiple individuals
RBD IgG	POP_1686	2025	0.0546	population samples	seronegative	0.6649	0.7568		child no +test	multiple individuals
RBD IgG	POP_1691	25	0.3633	population samples	seronegative	0.5694	0.7568		child no +test	multiple individuals
RBD IgG	POP_1691	75	0.1660	population samples	seronegative	0.5694	0.7568		child no +test	multiple individuals
RBD IgG	POP_1691	225	0.0868	population samples	seronegative	0.5694	0.7568		child no +test	multiple individuals
RBD IgG	POP_1691	675	0.0586	population samples	seronegative	0.5694	0.7568		child no +test	multiple individuals
RBD IgG	POP_1691	2025	0.0505	population samples	seronegative	0.5694	0.7568		child no +test	multiple individuals
RBD IgG	POP_1736	25	1.2082	population samples	seronegative	1.6778	0.7568	0.0300	child no +test	multiple individuals
RBD IgG	POP_1736	75	0.5427	population samples	seronegative	1.6778	0.7568	0.0300	child no +test	multiple individuals
RBD IgG	POP_1736	225	0.2174	population samples	seronegative	1.6778	0.7568	0.0300	child no +test	multiple individuals
RBD IgG	POP_1736	675	0.1253	population samples	seronegative	1.6778	0.7568	0.0300	child no +test	multiple individuals
RBD IgG	POP_1736	2025	0.0754	population samples	seronegative	1.6778	0.7568	0.0300	child no +test	multiple individuals
RBD IgG	POP_1737	25	0.9309	population samples	seronegative	1.3216	0.7568	0.6900	child no +test	multiple individuals
RBD IgG	POP_1737	75	0.4356	population samples	seronegative	1.3216	0.7568	0.6900	child no +test	multiple individuals
RBD IgG	POP_1737	225	0.1718	population samples	seronegative	1.3216	0.7568	0.6900	child no +test	multiple individuals
RBD IgG	POP_1737	675	0.0980	population samples	seronegative	1.3216	0.7568	0.6900	child no +test	multiple individuals
RBD IgG	POP_1737	2025	0.0642	population samples	seronegative	1.3216	0.7568	0.6900	child no +test	multiple individuals
RBD IgG	POP_1755	25	0.7683	population samples	seronegative	1.1179	0.7568	0.0400	child no +test	multiple individuals
RBD IgG	POP_1755	75	0.3513	population samples	seronegative	1.1179	0.7568	0.0400	child no +test	multiple individuals
RBD IgG	POP_1755	225	0.1659	population samples	seronegative	1.1179	0.7568	0.0400	child no +test	multiple individuals
RBD IgG	POP_1755	675	0.0860	population samples	seronegative	1.1179	0.7568	0.0400	child no +test	multiple individuals
RBD IgG	POP_1755	2025	0.0604	population samples	seronegative	1.1179	0.7568	0.0400	child no +test	multiple individuals
RBD IgG	POP_1772	25	0.0545	population samples	seronegative	0.2138	0.7568	0.0100	child no +test	multiple individuals
RBD IgG	POP_1772	75	0.0502	population samples	seronegative	0.2138	0.7568	0.0100	child no +test	multiple individuals
RBD IgG	POP_1772	225	0.0478	population samples	seronegative	0.2138	0.7568	0.0100	child no +test	multiple individuals
RBD IgG	POP_1772	675	0.0458	population samples	seronegative	0.2138	0.7568	0.0100	child no +test	multiple individuals
RBD IgG	POP_1772	2025	0.0471	population samples	seronegative	0.2138	0.7568	0.0100	child no +test	multiple individuals
RBD IgG	POP_1773	25	0.0618	population samples	seronegative	0.2255	0.7568	0.0100	child no +test	multiple individuals
RBD IgG	POP_1773	75	0.0516	population samples	seronegative	0.2255	0.7568	0.0100	child no +test	multiple individuals
RBD IgG	POP_1773	225	0.0494	population samples	seronegative	0.2255	0.7568	0.0100	child no +test	multiple individuals
RBD IgG	POP_1773	675	0.0496	population samples	seronegative	0.2255	0.7568	0.0100	child no +test	multiple individuals
RBD IgG	POP_1773	2025	0.0476	population samples	seronegative	0.2255	0.7568	0.0100	child no +test	multiple individuals
RBD IgG	POP_1774	25	0.1227	population samples	seronegative	0.3023	0.7568	0.0300	child no +test	multiple individuals
RBD IgG	POP_1774	75	0.0837	population samples	seronegative	0.3023	0.7568	0.0300	child no +test	multiple individuals
RBD IgG	POP_1774	225	0.0544	population samples	seronegative	0.3023	0.7568	0.0300	child no +test	multiple individuals
RBD IgG	POP_1774	675	0.0512	population samples	seronegative	0.3023	0.7568	0.0300	child no +test	multiple individuals
RBD IgG	POP_1774	2025	0.0491	population samples	seronegative	0.3023	0.7568	0.0300	child no +test	multiple individuals
RBD IgG	POP_1864	25	2.2279	population samples	seronegative	3.2013	0.7568	0.0300	child no +test	multiple individuals
RBD IgG	POP_1864	75	1.0561	population samples	seronegative	3.2013	0.7568	0.0300	child no +test	multiple individuals
RBD IgG	POP_1864	225	0.4930	population samples	seronegative	3.2013	0.7568	0.0300	child no +test	multiple individuals
RBD IgG	POP_1864	675	0.2029	population samples	seronegative	3.2013	0.7568	0.0300	child no +test	multiple individuals
RBD IgG	POP_1864	2025	0.0960	population samples	seronegative	3.2013	0.7568	0.0300	child no +test	multiple individuals
RBD IgG	POP_1872	25	0.5958	population samples	seronegative	0.9485	0.7568	0.0300	child no +test	multiple individuals
RBD IgG	POP_1872	75	0.3390	population samples	seronegative	0.9485	0.7568	0.0300	child no +test	multiple individuals
RBD IgG	POP_1872	225	0.1150	population samples	seronegative	0.9485	0.7568	0.0300	child no +test	multiple individuals
RBD IgG	POP_1872	675	0.0822	population samples	seronegative	0.9485	0.7568	0.0300	child no +test	multiple individuals
RBD IgG	POP_1872	2025	0.0585	population samples	seronegative	0.9485	0.7568	0.0300	child no +test	multiple individuals
RBD IgG	POP_1886	25	0.6198	population samples	seronegative	0.8581	0.7568	0.2600	child no +test	multiple individuals
RBD IgG	POP_1886	75	0.2781	population samples	seronegative	0.8581	0.7568	0.2600	child no +test	multiple individuals
RBD IgG	POP_1886	225	0.0903	population samples	seronegative	0.8581	0.7568	0.2600	child no +test	multiple individuals
RBD IgG	POP_1886	675	0.0772	population samples	seronegative	0.8581	0.7568	0.2600	child no +test	multiple individuals
RBD IgG	POP_1886	2025	0.0512	population samples	seronegative	0.8581	0.7568	0.2600	child no +test	multiple individuals
RBD IgG	POP_1901	25	0.0873	population samples	seronegative	0.2520	0.7568	0.0600	child no +test	multiple individuals
RBD IgG	POP_1901	75	0.0679	population samples	seronegative	0.2520	0.7568	0.0600	child no +test	multiple individuals
RBD IgG	POP_1901	225	0.0495	population samples	seronegative	0.2520	0.7568	0.0600	child no +test	multiple individuals
RBD IgG	POP_1901	675	0.0462	population samples	seronegative	0.2520	0.7568	0.0600	child no +test	multiple individuals
RBD IgG	POP_1901	2025	0.0443	population samples	seronegative	0.2520	0.7568	0.0600	child no +test	multiple individuals
RBD IgG	POP_1949	25	0.1480	population samples	seronegative	0.3162	0.7568	0.0700	child no +test	multiple individuals
RBD IgG	POP_1949	75	0.0834	population samples	seronegative	0.3162	0.7568	0.0700	child no +test	multiple individuals
RBD IgG	POP_1949	225	0.0579	population samples	seronegative	0.3162	0.7568	0.0700	child no +test	multiple individuals
RBD IgG	POP_1949	675	0.0493	population samples	seronegative	0.3162	0.7568	0.0700	child no +test	multiple individuals
RBD IgG	POP_1949	2025	0.0465	population samples	seronegative	0.3162	0.7568	0.0700	child no +test	multiple individuals
RBD IgG	POP_2020	25	0.2849	population samples	seronegative	0.5032	0.7568	0.0700	child no +test	multiple individuals
RBD IgG	POP_2020	75	0.1402	population samples	seronegative	0.5032	0.7568	0.0700	child no +test	multiple individuals
RBD IgG	POP_2020	225	0.0841	population samples	seronegative	0.5032	0.7568	0.0700	child no +test	multiple individuals
RBD IgG	POP_2020	675	0.0650	population samples	seronegative	0.5032	0.7568	0.0700	child no +test	multiple individuals
RBD IgG	POP_2020	2025	0.0526	population samples	seronegative	0.5032	0.7568	0.0700	child no +test	multiple individuals
RBD IgG	POP_2021	25	0.4042	population samples	seronegative	0.5861	0.7568		child no +test	multiple individuals
RBD IgG	POP_2021	75	0.1617	population samples	seronegative	0.5861	0.7568		child no +test	multiple individuals
RBD IgG	POP_2021	225	0.0834	population samples	seronegative	0.5861	0.7568		child no +test	multiple individuals
RBD IgG	POP_2021	675	0.0603	population samples	seronegative	0.5861	0.7568		child no +test	multiple individuals
RBD IgG	POP_2021	2025	0.0519	population samples	seronegative	0.5861	0.7568		child no +test	multiple individuals
RBD IgG	POP_2027	25	1.1044	population samples	seronegative	1.4309	0.7568	0.0300	child no +test	multiple individuals
RBD IgG	POP_2027	75	0.4594	population samples	seronegative	1.4309	0.7568	0.0300	child no +test	multiple individuals
RBD IgG	POP_2027	225	0.1711	population samples	seronegative	1.4309	0.7568	0.0300	child no +test	multiple individuals
RBD IgG	POP_2027	675	0.0896	population samples	seronegative	1.4309	0.7568	0.0300	child no +test	multiple individuals
RBD IgG	POP_2027	2025	0.0604	population samples	seronegative	1.4309	0.7568	0.0300	child no +test	multiple individuals
RBD IgG	POP_2036	25	0.3046	population samples	seronegative	0.5290	0.7568	0.0500	child no +test	multiple individuals
RBD IgG	POP_2036	75	0.1375	population samples	seronegative	0.5290	0.7568	0.0500	child no +test	multiple individuals
RBD IgG	POP_2036	225	0.0851	population samples	seronegative	0.5290	0.7568	0.0500	child no +test	multiple individuals
RBD IgG	POP_2036	675	0.0643	population samples	seronegative	0.5290	0.7568	0.0500	child no +test	multiple individuals
RBD IgG	POP_2036	2025	0.0847	population samples	seronegative	0.5290	0.7568	0.0500	child no +test	multiple individuals
RBD IgG	POP_2074	25	0.6259	population samples	seronegative	0.8228	0.7568	0.0400	child no +test	multiple individuals
RBD IgG	POP_2074	75	0.2338	population samples	seronegative	0.8228	0.7568	0.0400	child no +test	multiple individuals
RBD IgG	POP_2074	225	0.1101	population samples	seronegative	0.8228	0.7568	0.0400	child no +test	multiple individuals
RBD IgG	POP_2074	675	0.0652	population samples	seronegative	0.8228	0.7568	0.0400	child no +test	multiple individuals
RBD IgG	POP_2074	2025	0.0538	population samples	seronegative	0.8228	0.7568	0.0400	child no +test	multiple individuals
RBD IgG	POP_2089	25	0.6658	population samples	seronegative	0.9168	0.7568	0.0700	child no +test	multiple individuals
RBD IgG	POP_2089	75	0.2777	population samples	seronegative	0.9168	0.7568	0.0700	child no +test	multiple individuals
RBD IgG	POP_2089	225	0.1209	population samples	seronegative	0.9168	0.7568	0.0700	child no +test	multiple individuals
RBD IgG	POP_2089	675	0.0742	population samples	seronegative	0.9168	0.7568	0.0700	child no +test	multiple individuals
RBD IgG	POP_2089	2025	0.0576	population samples	seronegative	0.9168	0.7568	0.0700	child no +test	multiple individuals
RBD IgG	POP_2090	25	0.3327	population samples	seronegative	0.6378	0.7568	0.0900	child no +test	multiple individuals
RBD IgG	POP_2090	75	0.2069	population samples	seronegative	0.6378	0.7568	0.0900	child no +test	multiple individuals
RBD IgG	POP_2090	225	0.1050	population samples	seronegative	0.6378	0.7568	0.0900	child no +test	multiple individuals
RBD IgG	POP_2090	675	0.0730	population samples	seronegative	0.6378	0.7568	0.0900	child no +test	multiple individuals
RBD IgG	POP_2090	2025	0.0586	population samples	seronegative	0.6378	0.7568	0.0900	child no +test	multiple individuals
RBD IgG	POP_2109	25	0.2910	population samples	seronegative	0.4968	0.7568	0.0500	child no +test	multiple individuals
RBD IgG	POP_2109	75	0.1374	population samples	seronegative	0.4968	0.7568	0.0500	child no +test	multiple individuals
RBD IgG	POP_2109	225	0.0819	population samples	seronegative	0.4968	0.7568	0.0500	child no +test	multiple individuals
RBD IgG	POP_2109	675	0.0603	population samples	seronegative	0.4968	0.7568	0.0500	child no +test	multiple individuals
RBD IgG	POP_2109	2025	0.0542	population samples	seronegative	0.4968	0.7568	0.0500	child no +test	multiple individuals
RBD IgG	POP_2221	25	0.2482	population samples	seronegative	0.4523	0.7568	0.0300	child no +test	multiple individuals
RBD IgG	POP_2221	75	0.1257	population samples	seronegative	0.4523	0.7568	0.0300	child no +test	multiple individuals
RBD IgG	POP_2221	225	0.0801	population samples	seronegative	0.4523	0.7568	0.0300	child no +test	multiple individuals
RBD IgG	POP_2221	675	0.0566	population samples	seronegative	0.4523	0.7568	0.0300	child no +test	multiple individuals
RBD IgG	POP_2221	2025	0.0504	population samples	seronegative	0.4523	0.7568	0.0300	child no +test	multiple individuals
RBD IgG	POP_2225	25	0.1141	population samples	seronegative	0.2989	0.7568	0.0100	child no +test	multiple individuals
RBD IgG	POP_2225	75	0.0931	population samples	seronegative	0.2989	0.7568	0.0100	child no +test	multiple individuals
RBD IgG	POP_2225	225	0.0534	population samples	seronegative	0.2989	0.7568	0.0100	child no +test	multiple individuals
RBD IgG	POP_2225	675	0.0462	population samples	seronegative	0.2989	0.7568	0.0100	child no +test	multiple individuals
RBD IgG	POP_2225	2025	0.0446	population samples	seronegative	0.2989	0.7568	0.0100	child no +test	multiple individuals
RBD IgG	POP_2228	25	0.4496	population samples	seronegative	0.6994	0.7568	0.0400	child no +test	multiple individuals
RBD IgG	POP_2228	75	0.2237	population samples	seronegative	0.6994	0.7568	0.0400	child no +test	multiple individuals
RBD IgG	POP_2228	225	0.0965	population samples	seronegative	0.6994	0.7568	0.0400	child no +test	multiple individuals
RBD IgG	POP_2228	675	0.0657	population samples	seronegative	0.6994	0.7568	0.0400	child no +test	multiple individuals
RBD IgG	POP_2228	2025	0.0519	population samples	seronegative	0.6994	0.7568	0.0400	child no +test	multiple individuals
RBD IgG	POP_2237	25	0.4500	population samples	seronegative	0.7023	0.7568	0.2300	child no +test	multiple individuals
RBD IgG	POP_2237	75	0.2221	population samples	seronegative	0.7023	0.7568	0.2300	child no +test	multiple individuals
RBD IgG	POP_2237	225	0.1008	population samples	seronegative	0.7023	0.7568	0.2300	child no +test	multiple individuals
RBD IgG	POP_2237	675	0.0649	population samples	seronegative	0.7023	0.7568	0.2300	child no +test	multiple individuals
RBD IgG	POP_2237	2025	0.0530	population samples	seronegative	0.7023	0.7568	0.2300	child no +test	multiple individuals
RBD IgG	POP_2244	25	0.2840	population samples	seronegative	0.4782	0.7568	0.0200	child no +test	multiple individuals
RBD IgG	POP_2244	75	0.1409	population samples	seronegative	0.4782	0.7568	0.0200	child no +test	multiple individuals
RBD IgG	POP_2244	225	0.0714	population samples	seronegative	0.4782	0.7568	0.0200	child no +test	multiple individuals
RBD IgG	POP_2244	675	0.0571	population samples	seronegative	0.4782	0.7568	0.0200	child no +test	multiple individuals
RBD IgG	POP_2244	2025	0.0477	population samples	seronegative	0.4782	0.7568	0.0200	child no +test	multiple individuals
RBD IgG	POP_2246	25	1.4638	population samples	seronegative	2.0620	0.7568	0.4100	child no +test	multiple individuals
RBD IgG	POP_2246	75	0.6990	population samples	seronegative	2.0620	0.7568	0.4100	child no +test	multiple individuals
RBD IgG	POP_2246	225	0.2803	population samples	seronegative	2.0620	0.7568	0.4100	child no +test	multiple individuals
RBD IgG	POP_2246	675	0.1293	population samples	seronegative	2.0620	0.7568	0.4100	child no +test	multiple individuals
RBD IgG	POP_2246	2025	0.0729	population samples	seronegative	2.0620	0.7568	0.4100	child no +test	multiple individuals
RBD IgG	POP_2247	25	0.1943	population samples	seronegative	0.3684	0.7568	0.0500	child no +test	multiple individuals
RBD IgG	POP_2247	75	0.1028	population samples	seronegative	0.3684	0.7568	0.0500	child no +test	multiple individuals
RBD IgG	POP_2247	225	0.0607	population samples	seronegative	0.3684	0.7568	0.0500	child no +test	multiple individuals
RBD IgG	POP_2247	675	0.0520	population samples	seronegative	0.3684	0.7568	0.0500	child no +test	multiple individuals
RBD IgG	POP_2247	2025	0.0454	population samples	seronegative	0.3684	0.7568	0.0500	child no +test	multiple individuals
RBD IgG	POP_2251	25	0.3569	population samples	seronegative	0.5733	0.7568	0.0400	child no +test	multiple individuals
RBD IgG	POP_2251	75	0.1718	population samples	seronegative	0.5733	0.7568	0.0400	child no +test	multiple individuals
RBD IgG	POP_2251	225	0.0838	population samples	seronegative	0.5733	0.7568	0.0400	child no +test	multiple individuals
RBD IgG	POP_2251	675	0.0597	population samples	seronegative	0.5733	0.7568	0.0400	child no +test	multiple individuals
RBD IgG	POP_2251	2025	0.0561	population samples	seronegative	0.5733	0.7568	0.0400	child no +test	multiple individuals
RBD IgG	POP_2253	25	3.5916	population samples	seropositive	12.0920	0.7568	7.3400	child no +test	multiple individuals
RBD IgG	POP_2253	75	3.3550	population samples	seropositive	12.0920	0.7568	7.3400	child no +test	multiple individuals
RBD IgG	POP_2253	225	3.1172	population samples	seropositive	12.0920	0.7568	7.3400	child no +test	multiple individuals
RBD IgG	POP_2253	675	2.1581	population samples	seropositive	12.0920	0.7568	7.3400	child no +test	multiple individuals
RBD IgG	POP_2253	2025	1.1611	population samples	seropositive	12.0920	0.7568	7.3400	child no +test	multiple individuals
RBD IgG	POP_2261	25	3.6439	population samples	seropositive	10.1417	0.7568	7.4900	child no +test	multiple individuals
RBD IgG	POP_2261	75	3.3282	population samples	seropositive	10.1417	0.7568	7.4900	child no +test	multiple individuals
RBD IgG	POP_2261	225	2.4563	population samples	seropositive	10.1417	0.7568	7.4900	child no +test	multiple individuals
RBD IgG	POP_2261	675	1.3455	population samples	seropositive	10.1417	0.7568	7.4900	child no +test	multiple individuals
RBD IgG	POP_2261	2025	0.5589	population samples	seropositive	10.1417	0.7568	7.4900	child no +test	multiple individuals
RBD IgG	POP_2274	25	0.6216	population samples	seronegative	0.9279	0.7568	0.0900	child no +test	multiple individuals
RBD IgG	POP_2274	75	0.3268	population samples	seronegative	0.9279	0.7568	0.0900	child no +test	multiple individuals
RBD IgG	POP_2274	225	0.1005	population samples	seronegative	0.9279	0.7568	0.0900	child no +test	multiple individuals
RBD IgG	POP_2274	675	0.0755	population samples	seronegative	0.9279	0.7568	0.0900	child no +test	multiple individuals
RBD IgG	POP_2274	2025	0.0620	population samples	seronegative	0.9279	0.7568	0.0900	child no +test	multiple individuals
RBD IgG	POP_2489	25	0.3865	population samples	seronegative	0.6024	0.7568	0.0200	child no +test	multiple individuals
RBD IgG	POP_2489	75	0.1756	population samples	seronegative	0.6024	0.7568	0.0200	child no +test	multiple individuals
RBD IgG	POP_2489	225	0.0886	population samples	seronegative	0.6024	0.7568	0.0200	child no +test	multiple individuals
RBD IgG	POP_2489	675	0.0649	population samples	seronegative	0.6024	0.7568	0.0200	child no +test	multiple individuals
RBD IgG	POP_2489	2025	0.0520	population samples	seronegative	0.6024	0.7568	0.0200	child no +test	multiple individuals
RBD IgG	POP_2567	25	0.3710	population samples	seronegative	0.6871	0.7568	0.0600	child no +test	multiple individuals
RBD IgG	POP_2567	75	0.2266	population samples	seronegative	0.6871	0.7568	0.0600	child no +test	multiple individuals
RBD IgG	POP_2567	225	0.1320	population samples	seronegative	0.6871	0.7568	0.0600	child no +test	multiple individuals
RBD IgG	POP_2567	675	0.0589	population samples	seronegative	0.6871	0.7568	0.0600	child no +test	multiple individuals
RBD IgG	POP_2567	2025	0.0448	population samples	seronegative	0.6871	0.7568	0.0600	child no +test	multiple individuals
RBD IgG	POP_2661	25	4.0000	population samples	seropositive	11.6335	0.7568	7.5400	child no +test	multiple individuals
RBD IgG	POP_2661	75	3.6406	population samples	seropositive	11.6335	0.7568	7.5400	child no +test	multiple individuals
RBD IgG	POP_2661	225	2.7973	population samples	seropositive	11.6335	0.7568	7.5400	child no +test	multiple individuals
RBD IgG	POP_2661	675	1.6978	population samples	seropositive	11.6335	0.7568	7.5400	child no +test	multiple individuals
RBD IgG	POP_2661	2025	0.9071	population samples	seropositive	11.6335	0.7568	7.5400	child no +test	multiple individuals
RBD IgG	POP_2688	25	0.7440	population samples	seronegative	1.1593	0.7568	0.0500	child no +test	multiple individuals
RBD IgG	POP_2688	75	0.4433	population samples	seronegative	1.1593	0.7568	0.0500	child no +test	multiple individuals
RBD IgG	POP_2688	225	0.1163	population samples	seronegative	1.1593	0.7568	0.0500	child no +test	multiple individuals
RBD IgG	POP_2688	675	0.0953	population samples	seronegative	1.1593	0.7568	0.0500	child no +test	multiple individuals
RBD IgG	POP_2688	2025	0.0567	population samples	seronegative	1.1593	0.7568	0.0500	child no +test	multiple individuals
RBD IgG	POP_2691	25	1.1817	population samples	seronegative	1.2525	0.7568	0.1600	child no +test	multiple individuals
RBD IgG	POP_2691	75	0.3243	population samples	seronegative	1.2525	0.7568	0.1600	child no +test	multiple individuals
RBD IgG	POP_2691	225	0.1147	population samples	seronegative	1.2525	0.7568	0.1600	child no +test	multiple individuals
RBD IgG	POP_2691	675	0.0840	population samples	seronegative	1.2525	0.7568	0.1600	child no +test	multiple individuals
RBD IgG	POP_2691	2025	0.0524	population samples	seronegative	1.2525	0.7568	0.1600	child no +test	multiple individuals
RBD IgG	POP_2764	25	0.2728	population samples	seronegative	0.4576	0.7568	0.0300	child no +test	multiple individuals
RBD IgG	POP_2764	75	0.1255	population samples	seronegative	0.4576	0.7568	0.0300	child no +test	multiple individuals
RBD IgG	POP_2764	225	0.0775	population samples	seronegative	0.4576	0.7568	0.0300	child no +test	multiple individuals
RBD IgG	POP_2764	675	0.0536	population samples	seronegative	0.4576	0.7568	0.0300	child no +test	multiple individuals
RBD IgG	POP_2764	2025	0.0470	population samples	seronegative	0.4576	0.7568	0.0300	child no +test	multiple individuals
RBD IgG	POP_2778	25	1.2363	population samples	seronegative	1.5497	0.7568	0.0300	child no +test	multiple individuals
RBD IgG	POP_2778	75	0.4626	population samples	seronegative	1.5497	0.7568	0.0300	child no +test	multiple individuals
RBD IgG	POP_2778	225	0.2058	population samples	seronegative	1.5497	0.7568	0.0300	child no +test	multiple individuals
RBD IgG	POP_2778	675	0.0956	population samples	seronegative	1.5497	0.7568	0.0300	child no +test	multiple individuals
RBD IgG	POP_2778	2025	0.0569	population samples	seronegative	1.5497	0.7568	0.0300	child no +test	multiple individuals
RBD IgG	POP_2799	25	3.3289	population samples	seropositive	6.9714	0.7568	4.5200	child no +test	multiple individuals
RBD IgG	POP_2799	75	2.5876	population samples	seropositive	6.9714	0.7568	4.5200	child no +test	multiple individuals
RBD IgG	POP_2799	225	1.4227	population samples	seropositive	6.9714	0.7568	4.5200	child no +test	multiple individuals
RBD IgG	POP_2799	675	0.5577	population samples	seropositive	6.9714	0.7568	4.5200	child no +test	multiple individuals
RBD IgG	POP_2799	2025	0.2263	population samples	seropositive	6.9714	0.7568	4.5200	child no +test	multiple individuals
RBD IgG	POP_2802	25	0.5293	population samples	seronegative	0.6611	0.7568	0.0700	child no +test	multiple individuals
RBD IgG	POP_2802	75	0.1557	population samples	seronegative	0.6611	0.7568	0.0700	child no +test	multiple individuals
RBD IgG	POP_2802	225	0.0854	population samples	seronegative	0.6611	0.7568	0.0700	child no +test	multiple individuals
RBD IgG	POP_2802	675	0.0719	population samples	seronegative	0.6611	0.7568	0.0700	child no +test	multiple individuals
RBD IgG	POP_2802	2025	0.0482	population samples	seronegative	0.6611	0.7568	0.0700	child no +test	multiple individuals
RBD IgG	POP_2814	25	0.6040	population samples	seronegative	0.8183	0.7568	0.1000	child no +test	multiple individuals
RBD IgG	POP_2814	75	0.2253	population samples	seronegative	0.8183	0.7568	0.1000	child no +test	multiple individuals
RBD IgG	POP_2814	225	0.1280	population samples	seronegative	0.8183	0.7568	0.1000	child no +test	multiple individuals
RBD IgG	POP_2814	675	0.0650	population samples	seronegative	0.8183	0.7568	0.1000	child no +test	multiple individuals
RBD IgG	POP_2814	2025	0.0491	population samples	seronegative	0.8183	0.7568	0.1000	child no +test	multiple individuals
RBD IgG	POP_2816	25	0.2051	population samples	seronegative	0.4068	0.7568	0.0800	child no +test	multiple individuals
RBD IgG	POP_2816	75	0.1087	population samples	seronegative	0.4068	0.7568	0.0800	child no +test	multiple individuals
RBD IgG	POP_2816	225	0.0737	population samples	seronegative	0.4068	0.7568	0.0800	child no +test	multiple individuals
RBD IgG	POP_2816	675	0.0598	population samples	seronegative	0.4068	0.7568	0.0800	child no +test	multiple individuals
RBD IgG	POP_2816	2025	0.0510	population samples	seronegative	0.4068	0.7568	0.0800	child no +test	multiple individuals
RBD IgG	POP_2824	25	0.1358	population samples	seronegative	0.2995	0.7568	0.0200	child no +test	multiple individuals
RBD IgG	POP_2824	75	0.0798	population samples	seronegative	0.2995	0.7568	0.0200	child no +test	multiple individuals
RBD IgG	POP_2824	225	0.0536	population samples	seronegative	0.2995	0.7568	0.0200	child no +test	multiple individuals
RBD IgG	POP_2824	675	0.0479	population samples	seronegative	0.2995	0.7568	0.0200	child no +test	multiple individuals
RBD IgG	POP_2824	2025	0.0468	population samples	seronegative	0.2995	0.7568	0.0200	child no +test	multiple individuals
RBD IgG	POP_2826	25	0.8365	population samples	seronegative	1.0753	0.7568	0.1000	child no +test	multiple individuals
RBD IgG	POP_2826	75	0.3104	population samples	seronegative	1.0753	0.7568	0.1000	child no +test	multiple individuals
RBD IgG	POP_2826	225	0.1419	population samples	seronegative	1.0753	0.7568	0.1000	child no +test	multiple individuals
RBD IgG	POP_2826	675	0.0806	population samples	seronegative	1.0753	0.7568	0.1000	child no +test	multiple individuals
RBD IgG	POP_2826	2025	0.0553	population samples	seronegative	1.0753	0.7568	0.1000	child no +test	multiple individuals
RBD IgG	POP_2830	25	0.4653	population samples	seronegative	0.7087	0.7568	0.2400	child no +test	multiple individuals
RBD IgG	POP_2830	75	0.2102	population samples	seronegative	0.7087	0.7568	0.2400	child no +test	multiple individuals
RBD IgG	POP_2830	225	0.1074	population samples	seronegative	0.7087	0.7568	0.2400	child no +test	multiple individuals
RBD IgG	POP_2830	675	0.0683	population samples	seronegative	0.7087	0.7568	0.2400	child no +test	multiple individuals
RBD IgG	POP_2830	2025	0.0531	population samples	seronegative	0.7087	0.7568	0.2400	child no +test	multiple individuals
RBD IgG	POP_2833	25	3.8931	population samples	seropositive	14.8279	0.7568	9.2900	child no +test	multiple individuals
RBD IgG	POP_2833	75	3.7189	population samples	seropositive	14.8279	0.7568	9.2900	child no +test	multiple individuals
RBD IgG	POP_2833	225	3.5926	population samples	seropositive	14.8279	0.7568	9.2900	child no +test	multiple individuals
RBD IgG	POP_2833	675	3.2155	population samples	seropositive	14.8279	0.7568	9.2900	child no +test	multiple individuals
RBD IgG	POP_2833	2025	2.0467	population samples	seropositive	14.8279	0.7568	9.2900	child no +test	multiple individuals
RBD IgG	POP_2926	25	1.3562	population samples	seronegative	1.8641	0.7568	0.0300	child no +test	multiple individuals
RBD IgG	POP_2926	75	0.6309	population samples	seronegative	1.8641	0.7568	0.0300	child no +test	multiple individuals
RBD IgG	POP_2926	225	0.2499	population samples	seronegative	1.8641	0.7568	0.0300	child no +test	multiple individuals
RBD IgG	POP_2926	675	0.1104	population samples	seronegative	1.8641	0.7568	0.0300	child no +test	multiple individuals
RBD IgG	POP_2926	2025	0.0549	population samples	seronegative	1.8641	0.7568	0.0300	child no +test	multiple individuals
RBD IgG	POP_2927	25	0.2297	population samples	seronegative	0.3735	0.7568		child no +test	multiple individuals
RBD IgG	POP_2927	75	0.1067	population samples	seronegative	0.3735	0.7568		child no +test	multiple individuals
RBD IgG	POP_2927	225	0.0515	population samples	seronegative	0.3735	0.7568		child no +test	multiple individuals
RBD IgG	POP_2927	675	0.0447	population samples	seronegative	0.3735	0.7568		child no +test	multiple individuals
RBD IgG	POP_2927	2025	0.0444	population samples	seronegative	0.3735	0.7568		child no +test	multiple individuals
RBD IgG	POP_2934	25	1.0294	population samples	seronegative	1.4580	0.7568	0.0500	child no +test	multiple individuals
RBD IgG	POP_2934	75	0.5052	population samples	seronegative	1.4580	0.7568	0.0500	child no +test	multiple individuals
RBD IgG	POP_2934	225	0.1715	population samples	seronegative	1.4580	0.7568	0.0500	child no +test	multiple individuals
RBD IgG	POP_2934	675	0.1049	population samples	seronegative	1.4580	0.7568	0.0500	child no +test	multiple individuals
RBD IgG	POP_2934	2025	0.0616	population samples	seronegative	1.4580	0.7568	0.0500	child no +test	multiple individuals
RBD IgG	POP_2956	25	1.3614	population samples	seronegative	1.7287	0.7568	0.6500	child no +test	multiple individuals
RBD IgG	POP_2956	75	0.5480	population samples	seronegative	1.7287	0.7568	0.6500	child no +test	multiple individuals
RBD IgG	POP_2956	225	0.2013	population samples	seronegative	1.7287	0.7568	0.6500	child no +test	multiple individuals
RBD IgG	POP_2956	675	0.1135	population samples	seronegative	1.7287	0.7568	0.6500	child no +test	multiple individuals
RBD IgG	POP_2956	2025	0.0601	population samples	seronegative	1.7287	0.7568	0.6500	child no +test	multiple individuals
RBD IgG	POP_2988	25	0.3164	population samples	seronegative	0.5014	0.7568	0.0300	child no +test	multiple individuals
RBD IgG	POP_2988	75	0.1393	population samples	seronegative	0.5014	0.7568	0.0300	child no +test	multiple individuals
RBD IgG	POP_2988	225	0.0823	population samples	seronegative	0.5014	0.7568	0.0300	child no +test	multiple individuals
RBD IgG	POP_2988	675	0.0537	population samples	seronegative	0.5014	0.7568	0.0300	child no +test	multiple individuals
RBD IgG	POP_2988	2025	0.0457	population samples	seronegative	0.5014	0.7568	0.0300	child no +test	multiple individuals
RBD IgG	POP_2995	25	0.3115	population samples	seronegative	0.4768	0.7568	0.0400	child no +test	multiple individuals
RBD IgG	POP_2995	75	0.1198	population samples	seronegative	0.4768	0.7568	0.0400	child no +test	multiple individuals
RBD IgG	POP_2995	225	0.0800	population samples	seronegative	0.4768	0.7568	0.0400	child no +test	multiple individuals
RBD IgG	POP_2995	675	0.0541	population samples	seronegative	0.4768	0.7568	0.0400	child no +test	multiple individuals
RBD IgG	POP_2995	2025	0.0487	population samples	seronegative	0.4768	0.7568	0.0400	child no +test	multiple individuals
RBD IgG	POP_2996	25	0.2310	population samples	seronegative	0.4005	0.7568	0.0200	child no +test	multiple individuals
RBD IgG	POP_2996	75	0.1109	population samples	seronegative	0.4005	0.7568	0.0200	child no +test	multiple individuals
RBD IgG	POP_2996	225	0.0681	population samples	seronegative	0.4005	0.7568	0.0200	child no +test	multiple individuals
RBD IgG	POP_2996	675	0.0473	population samples	seronegative	0.4005	0.7568	0.0200	child no +test	multiple individuals
RBD IgG	POP_2996	2025	0.0455	population samples	seronegative	0.4005	0.7568	0.0200	child no +test	multiple individuals
RBD IgG	POP_3012	25	1.2865	population samples	seronegative	1.4796	0.7568	0.0500	child no +test	multiple individuals
RBD IgG	POP_3012	75	0.3955	population samples	seronegative	1.4796	0.7568	0.0500	child no +test	multiple individuals
RBD IgG	POP_3012	225	0.1580	population samples	seronegative	1.4796	0.7568	0.0500	child no +test	multiple individuals
RBD IgG	POP_3012	675	0.1232	population samples	seronegative	1.4796	0.7568	0.0500	child no +test	multiple individuals
RBD IgG	POP_3012	2025	0.0537	population samples	seronegative	1.4796	0.7568	0.0500	child no +test	multiple individuals
RBD IgG	POP_3014	25	0.6820	population samples	seronegative	0.8930	0.7568	0.0300	child no +test	multiple individuals
RBD IgG	POP_3014	75	0.2508	population samples	seronegative	0.8930	0.7568	0.0300	child no +test	multiple individuals
RBD IgG	POP_3014	225	0.1303	population samples	seronegative	0.8930	0.7568	0.0300	child no +test	multiple individuals
RBD IgG	POP_3014	675	0.0665	population samples	seronegative	0.8930	0.7568	0.0300	child no +test	multiple individuals
RBD IgG	POP_3014	2025	0.0485	population samples	seronegative	0.8930	0.7568	0.0300	child no +test	multiple individuals
RBD IgG	POP_3084	25	0.1109	population samples	seronegative	0.3007	0.7568	0.0400	child no +test	multiple individuals
RBD IgG	POP_3084	75	0.0807	population samples	seronegative	0.3007	0.7568	0.0400	child no +test	multiple individuals
RBD IgG	POP_3084	225	0.0605	population samples	seronegative	0.3007	0.7568	0.0400	child no +test	multiple individuals
RBD IgG	POP_3084	675	0.0531	population samples	seronegative	0.3007	0.7568	0.0400	child no +test	multiple individuals
RBD IgG	POP_3084	2025	0.0480	population samples	seronegative	0.3007	0.7568	0.0400	child no +test	multiple individuals
RBD IgG	POP_3093	25	0.1274	population samples	seronegative	0.3026	0.7568	0.0600	child no +test	multiple individuals
RBD IgG	POP_3093	75	0.0858	population samples	seronegative	0.3026	0.7568	0.0600	child no +test	multiple individuals
RBD IgG	POP_3093	225	0.0537	population samples	seronegative	0.3026	0.7568	0.0600	child no +test	multiple individuals
RBD IgG	POP_3093	675	0.0487	population samples	seronegative	0.3026	0.7568	0.0600	child no +test	multiple individuals
RBD IgG	POP_3093	2025	0.0470	population samples	seronegative	0.3026	0.7568	0.0600	child no +test	multiple individuals
RBD IgG	POP_3095	25	0.1257	population samples	seronegative	0.2954	0.7568	0.0500	child no +test	multiple individuals
RBD IgG	POP_3095	75	0.0752	population samples	seronegative	0.2954	0.7568	0.0500	child no +test	multiple individuals
RBD IgG	POP_3095	225	0.0586	population samples	seronegative	0.2954	0.7568	0.0500	child no +test	multiple individuals
RBD IgG	POP_3095	675	0.0489	population samples	seronegative	0.2954	0.7568	0.0500	child no +test	multiple individuals
RBD IgG	POP_3095	2025	0.0466	population samples	seronegative	0.2954	0.7568	0.0500	child no +test	multiple individuals
RBD IgG	POP_3101	25	0.1739	population samples	seronegative	0.3745	0.7568	0.0400	child no +test	multiple individuals
RBD IgG	POP_3101	75	0.0994	population samples	seronegative	0.3745	0.7568	0.0400	child no +test	multiple individuals
RBD IgG	POP_3101	225	0.0746	population samples	seronegative	0.3745	0.7568	0.0400	child no +test	multiple individuals
RBD IgG	POP_3101	675	0.0552	population samples	seronegative	0.3745	0.7568	0.0400	child no +test	multiple individuals
RBD IgG	POP_3101	2025	0.0495	population samples	seronegative	0.3745	0.7568	0.0400	child no +test	multiple individuals
RBD IgG	POP_3103	25	3.4097	population samples	seropositive	9.5815	0.7568	6.9100	child no +test	multiple individuals
RBD IgG	POP_3103	75	3.0271	population samples	seropositive	9.5815	0.7568	6.9100	child no +test	multiple individuals
RBD IgG	POP_3103	225	2.3515	population samples	seropositive	9.5815	0.7568	6.9100	child no +test	multiple individuals
RBD IgG	POP_3103	675	1.3642	population samples	seropositive	9.5815	0.7568	6.9100	child no +test	multiple individuals
RBD IgG	POP_3103	2025	0.5476	population samples	seropositive	9.5815	0.7568	6.9100	child no +test	multiple individuals
RBD IgG	POP_3107	25	0.8730	population samples	seronegative	1.3094	0.7568	0.0400	child no +test	multiple individuals
RBD IgG	POP_3107	75	0.4323	population samples	seronegative	1.3094	0.7568	0.0400	child no +test	multiple individuals
RBD IgG	POP_3107	225	0.1930	population samples	seronegative	1.3094	0.7568	0.0400	child no +test	multiple individuals
RBD IgG	POP_3107	675	0.0990	population samples	seronegative	1.3094	0.7568	0.0400	child no +test	multiple individuals
RBD IgG	POP_3107	2025	0.0621	population samples	seronegative	1.3094	0.7568	0.0400	child no +test	multiple individuals
RBD IgG	POP_3113	25	0.3745	population samples	seronegative	0.6319	0.7568	1.1800	child no +test	multiple individuals
RBD IgG	POP_3113	75	0.1902	population samples	seronegative	0.6319	0.7568	1.1800	child no +test	multiple individuals
RBD IgG	POP_3113	225	0.1014	population samples	seronegative	0.6319	0.7568	1.1800	child no +test	multiple individuals
RBD IgG	POP_3113	675	0.0655	population samples	seronegative	0.6319	0.7568	1.1800	child no +test	multiple individuals
RBD IgG	POP_3113	2025	0.0616	population samples	seronegative	0.6319	0.7568	1.1800	child no +test	multiple individuals
RBD IgG	POP_3185	25	0.9431	population samples	seronegative	1.3463	0.7568	0.0800	child no +test	multiple individuals
RBD IgG	POP_3185	75	0.4312	population samples	seronegative	1.3463	0.7568	0.0800	child no +test	multiple individuals
RBD IgG	POP_3185	225	0.1867	population samples	seronegative	1.3463	0.7568	0.0800	child no +test	multiple individuals
RBD IgG	POP_3185	675	0.1034	population samples	seronegative	1.3463	0.7568	0.0800	child no +test	multiple individuals
RBD IgG	POP_3185	2025	0.0653	population samples	seronegative	1.3463	0.7568	0.0800	child no +test	multiple individuals
RBD IgG	POP_3257	25	0.1211	population samples	seronegative	0.2857	0.7568	0.0500	child no +test	multiple individuals
RBD IgG	POP_3257	75	0.0712	population samples	seronegative	0.2857	0.7568	0.0500	child no +test	multiple individuals
RBD IgG	POP_3257	225	0.0555	population samples	seronegative	0.2857	0.7568	0.0500	child no +test	multiple individuals
RBD IgG	POP_3257	675	0.0496	population samples	seronegative	0.2857	0.7568	0.0500	child no +test	multiple individuals
RBD IgG	POP_3257	2025	0.0465	population samples	seronegative	0.2857	0.7568	0.0500	child no +test	multiple individuals
RBD IgG	POP_3273	25	0.1356	population samples	seronegative	0.3333	0.7568	0.0300	child no +test	multiple individuals
RBD IgG	POP_3273	75	0.0945	population samples	seronegative	0.3333	0.7568	0.0300	child no +test	multiple individuals
RBD IgG	POP_3273	225	0.0634	population samples	seronegative	0.3333	0.7568	0.0300	child no +test	multiple individuals
RBD IgG	POP_3273	675	0.0539	population samples	seronegative	0.3333	0.7568	0.0300	child no +test	multiple individuals
RBD IgG	POP_3273	2025	0.0475	population samples	seronegative	0.3333	0.7568	0.0300	child no +test	multiple individuals
RBD IgG	POP_3274	25	0.1518	population samples	seronegative	0.3668	0.7568	0.0300	child no +test	multiple individuals
RBD IgG	POP_3274	75	0.1104	population samples	seronegative	0.3668	0.7568	0.0300	child no +test	multiple individuals
RBD IgG	POP_3274	225	0.0687	population samples	seronegative	0.3668	0.7568	0.0300	child no +test	multiple individuals
RBD IgG	POP_3274	675	0.0543	population samples	seronegative	0.3668	0.7568	0.0300	child no +test	multiple individuals
RBD IgG	POP_3274	2025	0.0492	population samples	seronegative	0.3668	0.7568	0.0300	child no +test	multiple individuals
RBD IgG	POP_3288	25	0.5464	population samples	seronegative	0.9102	0.7568	0.1900	child no +test	multiple individuals
RBD IgG	POP_3288	75	0.3154	population samples	seronegative	0.9102	0.7568	0.1900	child no +test	multiple individuals
RBD IgG	POP_3288	225	0.1357	population samples	seronegative	0.9102	0.7568	0.1900	child no +test	multiple individuals
RBD IgG	POP_3288	675	0.0752	population samples	seronegative	0.9102	0.7568	0.1900	child no +test	multiple individuals
RBD IgG	POP_3288	2025	0.0580	population samples	seronegative	0.9102	0.7568	0.1900	child no +test	multiple individuals
RBD IgG	POP_3329	25	1.2959	population samples	seronegative	1.7968	0.7568	0.2300	child no +test	multiple individuals
RBD IgG	POP_3329	75	0.6071	population samples	seronegative	1.7968	0.7568	0.2300	child no +test	multiple individuals
RBD IgG	POP_3329	225	0.2409	population samples	seronegative	1.7968	0.7568	0.2300	child no +test	multiple individuals
RBD IgG	POP_3329	675	0.1085	population samples	seronegative	1.7968	0.7568	0.2300	child no +test	multiple individuals
RBD IgG	POP_3329	2025	0.0622	population samples	seronegative	1.7968	0.7568	0.2300	child no +test	multiple individuals
RBD IgG	POP_3415	25	0.3020	population samples	seronegative	0.4772	0.7568	0.0600	child no +test	multiple individuals
RBD IgG	POP_3415	75	0.1294	population samples	seronegative	0.4772	0.7568	0.0600	child no +test	multiple individuals
RBD IgG	POP_3415	225	0.0700	population samples	seronegative	0.4772	0.7568	0.0600	child no +test	multiple individuals
RBD IgG	POP_3415	675	0.0589	population samples	seronegative	0.4772	0.7568	0.0600	child no +test	multiple individuals
RBD IgG	POP_3415	2025	0.0502	population samples	seronegative	0.4772	0.7568	0.0600	child no +test	multiple individuals
RBD IgG	POP_3428	25	3.4995	population samples	seropositive	8.8740	0.7568	8.1800	child no +test	multiple individuals
RBD IgG	POP_3428	75	3.0464	population samples	seropositive	8.8740	0.7568	8.1800	child no +test	multiple individuals
RBD IgG	POP_3428	225	1.8319	population samples	seropositive	8.8740	0.7568	8.1800	child no +test	multiple individuals
RBD IgG	POP_3428	675	1.2089	population samples	seropositive	8.8740	0.7568	8.1800	child no +test	multiple individuals
RBD IgG	POP_3428	2025	0.4810	population samples	seropositive	8.8740	0.7568	8.1800	child no +test	multiple individuals
RBD IgG	POP_3429	25	0.5839	population samples	seronegative	0.8966	0.7568	0.1100	child no +test	multiple individuals
RBD IgG	POP_3429	75	0.3304	population samples	seronegative	0.8966	0.7568	0.1100	child no +test	multiple individuals
RBD IgG	POP_3429	225	0.0955	population samples	seronegative	0.8966	0.7568	0.1100	child no +test	multiple individuals
RBD IgG	POP_3429	675	0.0703	population samples	seronegative	0.8966	0.7568	0.1100	child no +test	multiple individuals
RBD IgG	POP_3429	2025	0.0560	population samples	seronegative	0.8966	0.7568	0.1100	child no +test	multiple individuals
RBD IgG	POP_3483	25	0.2533	population samples	seronegative	0.4484	0.7568	0.0400	child no +test	multiple individuals
RBD IgG	POP_3483	75	0.1258	population samples	seronegative	0.4484	0.7568	0.0400	child no +test	multiple individuals
RBD IgG	POP_3483	225	0.0736	population samples	seronegative	0.4484	0.7568	0.0400	child no +test	multiple individuals
RBD IgG	POP_3483	675	0.0564	population samples	seronegative	0.4484	0.7568	0.0400	child no +test	multiple individuals
RBD IgG	POP_3483	2025	0.0514	population samples	seronegative	0.4484	0.7568	0.0400	child no +test	multiple individuals
RBD IgG	POP_3493	25	0.1119	population samples	seronegative	0.2793	0.7568		child no +test	multiple individuals
RBD IgG	POP_3493	75	0.0696	population samples	seronegative	0.2793	0.7568		child no +test	multiple individuals
RBD IgG	POP_3493	225	0.0553	population samples	seronegative	0.2793	0.7568		child no +test	multiple individuals
RBD IgG	POP_3493	675	0.0493	population samples	seronegative	0.2793	0.7568		child no +test	multiple individuals
RBD IgG	POP_3493	2025	0.0482	population samples	seronegative	0.2793	0.7568		child no +test	multiple individuals
RBD IgG	POP_3504	25	0.1474	population samples	seronegative	0.4131	0.7568	0.0100	child no +test	multiple individuals
RBD IgG	POP_3504	75	0.1731	population samples	seronegative	0.4131	0.7568	0.0100	child no +test	multiple individuals
RBD IgG	POP_3504	225	0.0575	population samples	seronegative	0.4131	0.7568	0.0100	child no +test	multiple individuals
RBD IgG	POP_3504	675	0.0484	population samples	seronegative	0.4131	0.7568	0.0100	child no +test	multiple individuals
RBD IgG	POP_3504	2025	0.0466	population samples	seronegative	0.4131	0.7568	0.0100	child no +test	multiple individuals
RBD IgG	POP_3625	25	0.3703	population samples	seronegative	0.5675	0.7568		child no +test	multiple individuals
RBD IgG	POP_3625	75	0.1651	population samples	seronegative	0.5675	0.7568		child no +test	multiple individuals
RBD IgG	POP_3625	225	0.0786	population samples	seronegative	0.5675	0.7568		child no +test	multiple individuals
RBD IgG	POP_3625	675	0.0613	population samples	seronegative	0.5675	0.7568		child no +test	multiple individuals
RBD IgG	POP_3625	2025	0.0528	population samples	seronegative	0.5675	0.7568		child no +test	multiple individuals
RBD IgG	POP_3641	25	0.1411	population samples	seronegative	0.3186	0.7568		child no +test	multiple individuals
RBD IgG	POP_3641	75	0.0876	population samples	seronegative	0.3186	0.7568		child no +test	multiple individuals
RBD IgG	POP_3641	225	0.0571	population samples	seronegative	0.3186	0.7568		child no +test	multiple individuals
RBD IgG	POP_3641	675	0.0514	population samples	seronegative	0.3186	0.7568		child no +test	multiple individuals
RBD IgG	POP_3641	2025	0.0467	population samples	seronegative	0.3186	0.7568		child no +test	multiple individuals
RBD IgG	POP_3707	25	0.1067	population samples	seronegative	0.2699	0.7568	0.0200	child no +test	multiple individuals
RBD IgG	POP_3707	75	0.0692	population samples	seronegative	0.2699	0.7568	0.0200	child no +test	multiple individuals
RBD IgG	POP_3707	225	0.0525	population samples	seronegative	0.2699	0.7568	0.0200	child no +test	multiple individuals
RBD IgG	POP_3707	675	0.0477	population samples	seronegative	0.2699	0.7568	0.0200	child no +test	multiple individuals
RBD IgG	POP_3707	2025	0.0458	population samples	seronegative	0.2699	0.7568	0.0200	child no +test	multiple individuals
RBD IgG	POP_3720	25	0.1275	population samples	seronegative	0.3016	0.7568	0.0300	child no +test	multiple individuals
RBD IgG	POP_3720	75	0.0785	population samples	seronegative	0.3016	0.7568	0.0300	child no +test	multiple individuals
RBD IgG	POP_3720	225	0.0574	population samples	seronegative	0.3016	0.7568	0.0300	child no +test	multiple individuals
RBD IgG	POP_3720	675	0.0515	population samples	seronegative	0.3016	0.7568	0.0300	child no +test	multiple individuals
RBD IgG	POP_3720	2025	0.0468	population samples	seronegative	0.3016	0.7568	0.0300	child no +test	multiple individuals
Spike IgG	16AFBA79	25	2.5879	adult convalescent sera	seropositive	5.0013	3.3724		adult 3-8 wks	multiple individuals
Spike IgG	16AFBA79	75	1.8545	adult convalescent sera	seropositive	5.0013	3.3724		adult 3-8 wks	multiple individuals
Spike IgG	16AFBA79	225	0.8891	adult convalescent sera	seropositive	5.0013	3.3724		adult 3-8 wks	multiple individuals
Spike IgG	16AFBA79	675	0.4266	adult convalescent sera	seropositive	5.0013	3.3724		adult 3-8 wks	multiple individuals
Spike IgG	16AFBA79	2025	0.1765	adult convalescent sera	seropositive	5.0013	3.3724		adult 3-8 wks	multiple individuals
Spike IgG	2008-2015 SERA POOL	25	0.9319	pre-2020 sera pool	seronegative	1.2342	3.3724		pre-2020	multiple individuals
Spike IgG	2008-2015 SERA POOL	75	0.3892	pre-2020 sera pool	seronegative	1.2342	3.3724		pre-2020	multiple individuals
Spike IgG	2008-2015 SERA POOL	225	0.1564	pre-2020 sera pool	seronegative	1.2342	3.3724		pre-2020	multiple individuals
Spike IgG	2008-2015 SERA POOL	675	0.0834	pre-2020 sera pool	seronegative	1.2342	3.3724		pre-2020	multiple individuals
Spike IgG	2008-2015 SERA POOL	2025	0.0569	pre-2020 sera pool	seronegative	1.2342	3.3724		pre-2020	multiple individuals
Spike IgG	2017-2018 SERA POOL	25	0.8890	pre-2020 sera pool	seronegative	1.1440	3.3724		pre-2020	multiple individuals
Spike IgG	2017-2018 SERA POOL	75	0.3431	pre-2020 sera pool	seronegative	1.1440	3.3724		pre-2020	multiple individuals
Spike IgG	2017-2018 SERA POOL	225	0.1449	pre-2020 sera pool	seronegative	1.1440	3.3724		pre-2020	multiple individuals
Spike IgG	2017-2018 SERA POOL	675	0.0802	pre-2020 sera pool	seronegative	1.1440	3.3724		pre-2020	multiple individuals
Spike IgG	2017-2018 SERA POOL	2025	0.0571	pre-2020 sera pool	seronegative	1.1440	3.3724		pre-2020	multiple individuals
Spike IgG	3A8087A5	25	3.2966	adult convalescent sera	seropositive	13.4697	3.3724		adult 3-8 wks	multiple individuals
Spike IgG	3A8087A5	75	3.4515	adult convalescent sera	seropositive	13.4697	3.3724		adult 3-8 wks	multiple individuals
Spike IgG	3A8087A5	225	3.3762	adult convalescent sera	seropositive	13.4697	3.3724		adult 3-8 wks	multiple individuals
Spike IgG	3A8087A5	675	2.8721	adult convalescent sera	seropositive	13.4697	3.3724		adult 3-8 wks	multiple individuals
Spike IgG	3A8087A5	2025	1.8251	adult convalescent sera	seropositive	13.4697	3.3724		adult 3-8 wks	multiple individuals
Spike IgG	4AA8DB81	25	3.9255	adult convalescent sera	seropositive	15.4882	3.3724		adult 3-8 wks	multiple individuals
Spike IgG	4AA8DB81	75	3.6816	adult convalescent sera	seropositive	15.4882	3.3724		adult 3-8 wks	multiple individuals
Spike IgG	4AA8DB81	225	3.5233	adult convalescent sera	seropositive	15.4882	3.3724		adult 3-8 wks	multiple individuals
Spike IgG	4AA8DB81	675	3.4839	adult convalescent sera	seropositive	15.4882	3.3724		adult 3-8 wks	multiple individuals
Spike IgG	4AA8DB81	2025	2.8929	adult convalescent sera	seropositive	15.4882	3.3724		adult 3-8 wks	multiple individuals
Spike IgG	4CBCB386	25	0.2753	adult pre-convalescent sera	seronegative	0.5402	3.3724		adult <1 wk	single individual
Spike IgG	4CBCB386	75	0.1424	adult pre-convalescent sera	seronegative	0.5402	3.3724		adult <1 wk	single individual
Spike IgG	4CBCB386	225	0.0903	adult pre-convalescent sera	seronegative	0.5402	3.3724		adult <1 wk	single individual
Spike IgG	4CBCB386	675	0.0831	adult pre-convalescent sera	seronegative	0.5402	3.3724		adult <1 wk	single individual
Spike IgG	4CBCB386	2025	0.0765	adult pre-convalescent sera	seronegative	0.5402	3.3724		adult <1 wk	single individual
Spike IgG	803BE443	25	4.0000	adult convalescent sera	seropositive	14.0494	3.3724		adult 3-8 wks	multiple individuals
Spike IgG	803BE443	75	3.5910	adult convalescent sera	seropositive	14.0494	3.3724		adult 3-8 wks	multiple individuals
Spike IgG	803BE443	225	3.4012	adult convalescent sera	seropositive	14.0494	3.3724		adult 3-8 wks	multiple individuals
Spike IgG	803BE443	675	2.6751	adult convalescent sera	seropositive	14.0494	3.3724		adult 3-8 wks	multiple individuals
Spike IgG	803BE443	2025	2.2421	adult convalescent sera	seropositive	14.0494	3.3724		adult 3-8 wks	multiple individuals
Spike IgG	A0D66F9E	25	2.8030	adult convalescent sera	seropositive	8.4079	3.3724		adult 3-8 wks	multiple individuals
Spike IgG	A0D66F9E	75	2.5834	adult convalescent sera	seropositive	8.4079	3.3724		adult 3-8 wks	multiple individuals
Spike IgG	A0D66F9E	225	2.1088	adult convalescent sera	seropositive	8.4079	3.3724		adult 3-8 wks	multiple individuals
Spike IgG	A0D66F9E	675	1.2975	adult convalescent sera	seropositive	8.4079	3.3724		adult 3-8 wks	multiple individuals
Spike IgG	A0D66F9E	2025	0.5240	adult convalescent sera	seropositive	8.4079	3.3724		adult 3-8 wks	multiple individuals
Spike IgG	COVID_003	25	3.8418	COVID samples	seropositive	16.3642	3.3724		child 4 wks	single individual
Spike IgG	COVID_003	75	3.8424	COVID samples	seropositive	16.3642	3.3724		child 4 wks	single individual
Spike IgG	COVID_003	225	3.7777	COVID samples	seropositive	16.3642	3.3724		child 4 wks	single individual
Spike IgG	COVID_003	675	3.5825	COVID samples	seropositive	16.3642	3.3724		child 4 wks	single individual
Spike IgG	COVID_003	2025	3.5436	COVID samples	seropositive	16.3642	3.3724		child 4 wks	single individual
Spike IgG	COVID_004	25	3.8057	COVID samples	seropositive	12.7555	3.3724		child 1 wk	single individual
Spike IgG	COVID_004	75	3.6813	COVID samples	seropositive	12.7555	3.3724		child 1 wk	single individual
Spike IgG	COVID_004	225	2.9846	COVID samples	seropositive	12.7555	3.3724		child 1 wk	single individual
Spike IgG	COVID_004	675	2.3397	COVID samples	seropositive	12.7555	3.3724		child 1 wk	single individual
Spike IgG	COVID_004	2025	1.4043	COVID samples	seropositive	12.7555	3.3724		child 1 wk	single individual
Spike IgG	COV_0001	25	1.9626	population samples	seronegative	2.8804	3.3724	0.1200	child <1 wk	single individual
Spike IgG	COV_0001	75	0.9957	population samples	seronegative	2.8804	3.3724	0.1200	child <1 wk	single individual
Spike IgG	COV_0001	225	0.4438	population samples	seronegative	2.8804	3.3724	0.1200	child <1 wk	single individual
Spike IgG	COV_0001	675	0.1586	population samples	seronegative	2.8804	3.3724	0.1200	child <1 wk	single individual
Spike IgG	COV_0001	2025	0.0849	population samples	seronegative	2.8804	3.3724	0.1200	child <1 wk	single individual
Spike IgG	COV_0004	25	1.7023	population samples	seronegative	2.7332	3.3724	0.1200	child <1 wk	single individual
Spike IgG	COV_0004	75	0.9925	population samples	seronegative	2.7332	3.3724	0.1200	child <1 wk	single individual
Spike IgG	COV_0004	225	0.4258	population samples	seronegative	2.7332	3.3724	0.1200	child <1 wk	single individual
Spike IgG	COV_0004	675	0.1739	population samples	seronegative	2.7332	3.3724	0.1200	child <1 wk	single individual
Spike IgG	COV_0004	2025	0.0891	population samples	seronegative	2.7332	3.3724	0.1200	child <1 wk	single individual
Spike IgG	COV_0005	25	3.6351	population samples	seropositive	13.9758	3.3724	6.8400	child 2 wks	single individual
Spike IgG	COV_0005	75	3.5841	population samples	seropositive	13.9758	3.3724	6.8400	child 2 wks	single individual
Spike IgG	COV_0005	225	3.2126	population samples	seropositive	13.9758	3.3724	6.8400	child 2 wks	single individual
Spike IgG	COV_0005	675	3.0294	population samples	seropositive	13.9758	3.3724	6.8400	child 2 wks	single individual
Spike IgG	COV_0005	2025	2.1554	population samples	seropositive	13.9758	3.3724	6.8400	child 2 wks	single individual
Spike IgG	COV_0007	25	3.9594	population samples	seropositive	16.3197	3.3724	8.8900	child 2 wks	single individual
Spike IgG	COV_0007	75	3.8125	population samples	seropositive	16.3197	3.3724	8.8900	child 2 wks	single individual
Spike IgG	COV_0007	225	3.7025	population samples	seropositive	16.3197	3.3724	8.8900	child 2 wks	single individual
Spike IgG	COV_0007	675	3.8801	population samples	seropositive	16.3197	3.3724	8.8900	child 2 wks	single individual
Spike IgG	COV_0007	2025	2.9601	population samples	seropositive	16.3197	3.3724	8.8900	child 2 wks	single individual
Spike IgG	FH001RZ	25	0.6918	pre-2020 serum	seronegative	1.0146	3.3724		pre-2020	multiple individuals
Spike IgG	FH001RZ	75	0.3055	pre-2020 serum	seronegative	1.0146	3.3724		pre-2020	multiple individuals
Spike IgG	FH001RZ	225	0.1506	pre-2020 serum	seronegative	1.0146	3.3724		pre-2020	multiple individuals
Spike IgG	FH001RZ	675	0.0897	pre-2020 serum	seronegative	1.0146	3.3724		pre-2020	multiple individuals
Spike IgG	FH001RZ	2025	0.0636	pre-2020 serum	seronegative	1.0146	3.3724		pre-2020	multiple individuals
Spike IgG	FH002CG	25	0.5250	pre-2020 serum	seronegative	0.7273	3.3724		pre-2020	multiple individuals
Spike IgG	FH002CG	75	0.2071	pre-2020 serum	seronegative	0.7273	3.3724		pre-2020	multiple individuals
Spike IgG	FH002CG	225	0.0996	pre-2020 serum	seronegative	0.7273	3.3724		pre-2020	multiple individuals
Spike IgG	FH002CG	675	0.0664	pre-2020 serum	seronegative	0.7273	3.3724		pre-2020	multiple individuals
Spike IgG	FH002CG	2025	0.0527	pre-2020 serum	seronegative	0.7273	3.3724		pre-2020	multiple individuals
Spike IgG	FH003MJ	25	0.6802	pre-2020 serum	seronegative	0.9547	3.3724		pre-2020	multiple individuals
Spike IgG	FH003MJ	75	0.3024	pre-2020 serum	seronegative	0.9547	3.3724		pre-2020	multiple individuals
Spike IgG	FH003MJ	225	0.1255	pre-2020 serum	seronegative	0.9547	3.3724		pre-2020	multiple individuals
Spike IgG	FH003MJ	675	0.0739	pre-2020 serum	seronegative	0.9547	3.3724		pre-2020	multiple individuals
Spike IgG	FH003MJ	2025	0.0543	pre-2020 serum	seronegative	0.9547	3.3724		pre-2020	multiple individuals
Spike IgG	FH004MM	25	0.6037	pre-2020 serum	seronegative	0.9047	3.3724		pre-2020	multiple individuals
Spike IgG	FH004MM	75	0.2886	pre-2020 serum	seronegative	0.9047	3.3724		pre-2020	multiple individuals
Spike IgG	FH004MM	225	0.1264	pre-2020 serum	seronegative	0.9047	3.3724		pre-2020	multiple individuals
Spike IgG	FH004MM	675	0.0765	pre-2020 serum	seronegative	0.9047	3.3724		pre-2020	multiple individuals
Spike IgG	FH004MM	2025	0.0603	pre-2020 serum	seronegative	0.9047	3.3724		pre-2020	multiple individuals
Spike IgG	FH005DJ	25	1.2527	pre-2020 serum	seronegative	1.7041	3.3724		pre-2020	multiple individuals
Spike IgG	FH005DJ	75	0.5558	pre-2020 serum	seronegative	1.7041	3.3724		pre-2020	multiple individuals
Spike IgG	FH005DJ	225	0.2262	pre-2020 serum	seronegative	1.7041	3.3724		pre-2020	multiple individuals
Spike IgG	FH005DJ	675	0.1090	pre-2020 serum	seronegative	1.7041	3.3724		pre-2020	multiple individuals
Spike IgG	FH005DJ	2025	0.0675	pre-2020 serum	seronegative	1.7041	3.3724		pre-2020	multiple individuals
Spike IgG	FH006SM	25	1.1263	pre-2020 serum	seronegative	1.3825	3.3724		pre-2020	multiple individuals
Spike IgG	FH006SM	75	0.4208	pre-2020 serum	seronegative	1.3825	3.3724		pre-2020	multiple individuals
Spike IgG	FH006SM	225	0.1507	pre-2020 serum	seronegative	1.3825	3.3724		pre-2020	multiple individuals
Spike IgG	FH006SM	675	0.0949	pre-2020 serum	seronegative	1.3825	3.3724		pre-2020	multiple individuals
Spike IgG	FH006SM	2025	0.0577	pre-2020 serum	seronegative	1.3825	3.3724		pre-2020	multiple individuals
Spike IgG	FH007TR	25	0.3268	pre-2020 serum	seronegative	0.5412	3.3724		pre-2020	multiple individuals
Spike IgG	FH007TR	75	0.1545	pre-2020 serum	seronegative	0.5412	3.3724		pre-2020	multiple individuals
Spike IgG	FH007TR	225	0.0906	pre-2020 serum	seronegative	0.5412	3.3724		pre-2020	multiple individuals
Spike IgG	FH007TR	675	0.0596	pre-2020 serum	seronegative	0.5412	3.3724		pre-2020	multiple individuals
Spike IgG	FH007TR	2025	0.0490	pre-2020 serum	seronegative	0.5412	3.3724		pre-2020	multiple individuals
Spike IgG	FH009NT	25	0.5806	pre-2020 serum	seronegative	0.8304	3.3724		pre-2020	multiple individuals
Spike IgG	FH009NT	75	0.2477	pre-2020 serum	seronegative	0.8304	3.3724		pre-2020	multiple individuals
Spike IgG	FH009NT	225	0.1187	pre-2020 serum	seronegative	0.8304	3.3724		pre-2020	multiple individuals
Spike IgG	FH009NT	675	0.0710	pre-2020 serum	seronegative	0.8304	3.3724		pre-2020	multiple individuals
Spike IgG	FH009NT	2025	0.0564	pre-2020 serum	seronegative	0.8304	3.3724		pre-2020	multiple individuals
Spike IgG	FH00WC	25	0.3195	pre-2020 serum	seronegative	0.5104	3.3724		pre-2020	multiple individuals
Spike IgG	FH00WC	75	0.1375	pre-2020 serum	seronegative	0.5104	3.3724		pre-2020	multiple individuals
Spike IgG	FH00WC	225	0.0841	pre-2020 serum	seronegative	0.5104	3.3724		pre-2020	multiple individuals
Spike IgG	FH00WC	675	0.0584	pre-2020 serum	seronegative	0.5104	3.3724		pre-2020	multiple individuals
Spike IgG	FH00WC	2025	0.0497	pre-2020 serum	seronegative	0.5104	3.3724		pre-2020	multiple individuals
Spike IgG	FH010WB	25	0.4217	pre-2020 serum	seronegative	0.6634	3.3724		pre-2020	multiple individuals
Spike IgG	FH010WB	75	0.1986	pre-2020 serum	seronegative	0.6634	3.3724		pre-2020	multiple individuals
Spike IgG	FH010WB	225	0.0969	pre-2020 serum	seronegative	0.6634	3.3724		pre-2020	multiple individuals
Spike IgG	FH010WB	675	0.0701	pre-2020 serum	seronegative	0.6634	3.3724		pre-2020	multiple individuals
Spike IgG	FH010WB	2025	0.0549	pre-2020 serum	seronegative	0.6634	3.3724		pre-2020	multiple individuals
Spike IgG	FH011KG	25	0.4807	pre-2020 serum	seronegative	0.8064	3.3724		pre-2020	multiple individuals
Spike IgG	FH011KG	75	0.2901	pre-2020 serum	seronegative	0.8064	3.3724		pre-2020	multiple individuals
Spike IgG	FH011KG	225	0.1160	pre-2020 serum	seronegative	0.8064	3.3724		pre-2020	multiple individuals
Spike IgG	FH011KG	675	0.0623	pre-2020 serum	seronegative	0.8064	3.3724		pre-2020	multiple individuals
Spike IgG	FH011KG	2025	0.0506	pre-2020 serum	seronegative	0.8064	3.3724		pre-2020	multiple individuals
Spike IgG	FH012MA	25	1.4878	pre-2020 serum	seronegative	2.1891	3.3724		pre-2020	multiple individuals
Spike IgG	FH012MA	75	0.7933	pre-2020 serum	seronegative	2.1891	3.3724		pre-2020	multiple individuals
Spike IgG	FH012MA	225	0.3028	pre-2020 serum	seronegative	2.1891	3.3724		pre-2020	multiple individuals
Spike IgG	FH012MA	675	0.1187	pre-2020 serum	seronegative	2.1891	3.3724		pre-2020	multiple individuals
Spike IgG	FH012MA	2025	0.0678	pre-2020 serum	seronegative	2.1891	3.3724		pre-2020	multiple individuals
Spike IgG	POP_0001	25	0.4320	population samples	seronegative	0.6595	3.3724	0.0300	child no +test	multiple individuals
Spike IgG	POP_0001	75	0.1874	population samples	seronegative	0.6595	3.3724	0.0300	child no +test	multiple individuals
Spike IgG	POP_0001	225	0.1052	population samples	seronegative	0.6595	3.3724	0.0300	child no +test	multiple individuals
Spike IgG	POP_0001	675	0.0661	population samples	seronegative	0.6595	3.3724	0.0300	child no +test	multiple individuals
Spike IgG	POP_0001	2025	0.0512	population samples	seronegative	0.6595	3.3724	0.0300	child no +test	multiple individuals
Spike IgG	POP_0003	25	0.4144	population samples	seronegative	0.6151	3.3724	0.0800	child no +test	multiple individuals
Spike IgG	POP_0003	75	0.1775	population samples	seronegative	0.6151	3.3724	0.0800	child no +test	multiple individuals
Spike IgG	POP_0003	225	0.0899	population samples	seronegative	0.6151	3.3724	0.0800	child no +test	multiple individuals
Spike IgG	POP_0003	675	0.0600	population samples	seronegative	0.6151	3.3724	0.0800	child no +test	multiple individuals
Spike IgG	POP_0003	2025	0.0505	population samples	seronegative	0.6151	3.3724	0.0800	child no +test	multiple individuals
Spike IgG	POP_0015	25	2.5330	population samples	seronegative	4.0666	3.3724	0.2000	child no +test	multiple individuals
Spike IgG	POP_0015	75	1.5206	population samples	seronegative	4.0666	3.3724	0.2000	child no +test	multiple individuals
Spike IgG	POP_0015	225	0.6030	population samples	seronegative	4.0666	3.3724	0.2000	child no +test	multiple individuals
Spike IgG	POP_0015	675	0.2561	population samples	seronegative	4.0666	3.3724	0.2000	child no +test	multiple individuals
Spike IgG	POP_0015	2025	0.1107	population samples	seronegative	4.0666	3.3724	0.2000	child no +test	multiple individuals
Spike IgG	POP_0125	25	1.7544	population samples	seronegative	2.5068	3.3724	0.0300	child no +test	multiple individuals
Spike IgG	POP_0125	75	0.8714	population samples	seronegative	2.5068	3.3724	0.0300	child no +test	multiple individuals
Spike IgG	POP_0125	225	0.3539	population samples	seronegative	2.5068	3.3724	0.0300	child no +test	multiple individuals
Spike IgG	POP_0125	675	0.1423	population samples	seronegative	2.5068	3.3724	0.0300	child no +test	multiple individuals
Spike IgG	POP_0125	2025	0.0739	population samples	seronegative	2.5068	3.3724	0.0300	child no +test	multiple individuals
Spike IgG	POP_0154	25	0.4769	population samples	seronegative	0.6592	3.3724	0.1800	child no +test	multiple individuals
Spike IgG	POP_0154	75	0.1838	population samples	seronegative	0.6592	3.3724	0.1800	child no +test	multiple individuals
Spike IgG	POP_0154	225	0.0957	population samples	seronegative	0.6592	3.3724	0.1800	child no +test	multiple individuals
Spike IgG	POP_0154	675	0.0575	population samples	seronegative	0.6592	3.3724	0.1800	child no +test	multiple individuals
Spike IgG	POP_0154	2025	0.0492	population samples	seronegative	0.6592	3.3724	0.1800	child no +test	multiple individuals
Spike IgG	POP_0155	25	0.5604	population samples	seronegative	0.7632	3.3724	0.0600	child no +test	multiple individuals
Spike IgG	POP_0155	75	0.2169	population samples	seronegative	0.7632	3.3724	0.0600	child no +test	multiple individuals
Spike IgG	POP_0155	225	0.1082	population samples	seronegative	0.7632	3.3724	0.0600	child no +test	multiple individuals
Spike IgG	POP_0155	675	0.0633	population samples	seronegative	0.7632	3.3724	0.0600	child no +test	multiple individuals
Spike IgG	POP_0155	2025	0.0522	population samples	seronegative	0.7632	3.3724	0.0600	child no +test	multiple individuals
Spike IgG	POP_0180	25	0.1655	population samples	seronegative	0.3285	3.3724	0.0200	child no +test	multiple individuals
Spike IgG	POP_0180	75	0.0854	population samples	seronegative	0.3285	3.3724	0.0200	child no +test	multiple individuals
Spike IgG	POP_0180	225	0.0585	population samples	seronegative	0.3285	3.3724	0.0200	child no +test	multiple individuals
Spike IgG	POP_0180	675	0.0492	population samples	seronegative	0.3285	3.3724	0.0200	child no +test	multiple individuals
Spike IgG	POP_0180	2025	0.0464	population samples	seronegative	0.3285	3.3724	0.0200	child no +test	multiple individuals
Spike IgG	POP_0181	25	0.2510	population samples	seronegative	0.4122	3.3724	0.2200	child no +test	multiple individuals
Spike IgG	POP_0181	75	0.1086	population samples	seronegative	0.4122	3.3724	0.2200	child no +test	multiple individuals
Spike IgG	POP_0181	225	0.0678	population samples	seronegative	0.4122	3.3724	0.2200	child no +test	multiple individuals
Spike IgG	POP_0181	675	0.0500	population samples	seronegative	0.4122	3.3724	0.2200	child no +test	multiple individuals
Spike IgG	POP_0181	2025	0.0466	population samples	seronegative	0.4122	3.3724	0.2200	child no +test	multiple individuals
Spike IgG	POP_0185	25	0.1757	population samples	seronegative	0.3480	3.3724	0.0200	child no +test	multiple individuals
Spike IgG	POP_0185	75	0.0886	population samples	seronegative	0.3480	3.3724	0.0200	child no +test	multiple individuals
Spike IgG	POP_0185	225	0.0598	population samples	seronegative	0.3480	3.3724	0.0200	child no +test	multiple individuals
Spike IgG	POP_0185	675	0.0566	population samples	seronegative	0.3480	3.3724	0.0200	child no +test	multiple individuals
Spike IgG	POP_0185	2025	0.0478	population samples	seronegative	0.3480	3.3724	0.0200	child no +test	multiple individuals
Spike IgG	POP_0186	25	0.1525	population samples	seronegative	0.2967	3.3724	0.0300	child no +test	multiple individuals
Spike IgG	POP_0186	75	0.0716	population samples	seronegative	0.2967	3.3724	0.0300	child no +test	multiple individuals
Spike IgG	POP_0186	225	0.0528	population samples	seronegative	0.2967	3.3724	0.0300	child no +test	multiple individuals
Spike IgG	POP_0186	675	0.0472	population samples	seronegative	0.2967	3.3724	0.0300	child no +test	multiple individuals
Spike IgG	POP_0186	2025	0.0445	population samples	seronegative	0.2967	3.3724	0.0300	child no +test	multiple individuals
Spike IgG	POP_0249	25	1.8037	population samples	seronegative	2.3773	3.3724	0.4400	child no +test	multiple individuals
Spike IgG	POP_0249	75	0.7946	population samples	seronegative	2.3773	3.3724	0.4400	child no +test	multiple individuals
Spike IgG	POP_0249	225	0.2895	population samples	seronegative	2.3773	3.3724	0.4400	child no +test	multiple individuals
Spike IgG	POP_0249	675	0.1377	population samples	seronegative	2.3773	3.3724	0.4400	child no +test	multiple individuals
Spike IgG	POP_0249	2025	0.0805	population samples	seronegative	2.3773	3.3724	0.4400	child no +test	multiple individuals
Spike IgG	POP_0353	25	1.5747	population samples	seronegative	2.0536	3.3724	0.3700	child no +test	multiple individuals
Spike IgG	POP_0353	75	0.6366	population samples	seronegative	2.0536	3.3724	0.3700	child no +test	multiple individuals
Spike IgG	POP_0353	225	0.2848	population samples	seronegative	2.0536	3.3724	0.3700	child no +test	multiple individuals
Spike IgG	POP_0353	675	0.1255	population samples	seronegative	2.0536	3.3724	0.3700	child no +test	multiple individuals
Spike IgG	POP_0353	2025	0.0700	population samples	seronegative	2.0536	3.3724	0.3700	child no +test	multiple individuals
Spike IgG	POP_0402	25	1.0824	population samples	seronegative	1.4219	3.3724	0.1000	child no +test	multiple individuals
Spike IgG	POP_0402	75	0.4511	population samples	seronegative	1.4219	3.3724	0.1000	child no +test	multiple individuals
Spike IgG	POP_0402	225	0.1802	population samples	seronegative	1.4219	3.3724	0.1000	child no +test	multiple individuals
Spike IgG	POP_0402	675	0.0914	population samples	seronegative	1.4219	3.3724	0.1000	child no +test	multiple individuals
Spike IgG	POP_0402	2025	0.0607	population samples	seronegative	1.4219	3.3724	0.1000	child no +test	multiple individuals
Spike IgG	POP_0418	25	1.0226	population samples	seronegative	1.3873	3.3724	0.3500	child no +test	multiple individuals
Spike IgG	POP_0418	75	0.4463	population samples	seronegative	1.3873	3.3724	0.3500	child no +test	multiple individuals
Spike IgG	POP_0418	225	0.1748	population samples	seronegative	1.3873	3.3724	0.3500	child no +test	multiple individuals
Spike IgG	POP_0418	675	0.0981	population samples	seronegative	1.3873	3.3724	0.3500	child no +test	multiple individuals
Spike IgG	POP_0418	2025	0.0646	population samples	seronegative	1.3873	3.3724	0.3500	child no +test	multiple individuals
Spike IgG	POP_0423	25	0.4864	population samples	seronegative	0.6840	3.3724	0.0300	child no +test	multiple individuals
Spike IgG	POP_0423	75	0.1956	population samples	seronegative	0.6840	3.3724	0.0300	child no +test	multiple individuals
Spike IgG	POP_0423	225	0.0944	population samples	seronegative	0.6840	3.3724	0.0300	child no +test	multiple individuals
Spike IgG	POP_0423	675	0.0645	population samples	seronegative	0.6840	3.3724	0.0300	child no +test	multiple individuals
Spike IgG	POP_0423	2025	0.0498	population samples	seronegative	0.6840	3.3724	0.0300	child no +test	multiple individuals
Spike IgG	POP_0450	25	0.6249	population samples	seronegative	0.8674	3.3724	0.0300	child no +test	multiple individuals
Spike IgG	POP_0450	75	0.2560	population samples	seronegative	0.8674	3.3724	0.0300	child no +test	multiple individuals
Spike IgG	POP_0450	225	0.1218	population samples	seronegative	0.8674	3.3724	0.0300	child no +test	multiple individuals
Spike IgG	POP_0450	675	0.0724	population samples	seronegative	0.8674	3.3724	0.0300	child no +test	multiple individuals
Spike IgG	POP_0450	2025	0.0537	population samples	seronegative	0.8674	3.3724	0.0300	child no +test	multiple individuals
Spike IgG	POP_0451	25	0.3568	population samples	seronegative	0.5132	3.3724	0.0300	child no +test	multiple individuals
Spike IgG	POP_0451	75	0.1312	population samples	seronegative	0.5132	3.3724	0.0300	child no +test	multiple individuals
Spike IgG	POP_0451	225	0.0768	population samples	seronegative	0.5132	3.3724	0.0300	child no +test	multiple individuals
Spike IgG	POP_0451	675	0.0558	population samples	seronegative	0.5132	3.3724	0.0300	child no +test	multiple individuals
Spike IgG	POP_0451	2025	0.0499	population samples	seronegative	0.5132	3.3724	0.0300	child no +test	multiple individuals
Spike IgG	POP_0457	25	1.1114	population samples	seronegative	1.4725	3.3724	0.3500	child no +test	multiple individuals
Spike IgG	POP_0457	75	0.4667	population samples	seronegative	1.4725	3.3724	0.3500	child no +test	multiple individuals
Spike IgG	POP_0457	225	0.1855	population samples	seronegative	1.4725	3.3724	0.3500	child no +test	multiple individuals
Spike IgG	POP_0457	675	0.1018	population samples	seronegative	1.4725	3.3724	0.3500	child no +test	multiple individuals
Spike IgG	POP_0457	2025	0.0612	population samples	seronegative	1.4725	3.3724	0.3500	child no +test	multiple individuals
Spike IgG	POP_0461	25	0.8418	population samples	seronegative	1.0291	3.3724	0.0100	child no +test	multiple individuals
Spike IgG	POP_0461	75	0.2746	population samples	seronegative	1.0291	3.3724	0.0100	child no +test	multiple individuals
Spike IgG	POP_0461	225	0.1308	population samples	seronegative	1.0291	3.3724	0.0100	child no +test	multiple individuals
Spike IgG	POP_0461	675	0.0813	population samples	seronegative	1.0291	3.3724	0.0100	child no +test	multiple individuals
Spike IgG	POP_0461	2025	0.0583	population samples	seronegative	1.0291	3.3724	0.0100	child no +test	multiple individuals
Spike IgG	POP_0484	25	1.1619	population samples	seronegative	1.6507	3.3724	0.3600	child no +test	multiple individuals
Spike IgG	POP_0484	75	0.5750	population samples	seronegative	1.6507	3.3724	0.3600	child no +test	multiple individuals
Spike IgG	POP_0484	225	0.2215	population samples	seronegative	1.6507	3.3724	0.3600	child no +test	multiple individuals
Spike IgG	POP_0484	675	0.0940	population samples	seronegative	1.6507	3.3724	0.3600	child no +test	multiple individuals
Spike IgG	POP_0484	2025	0.0622	population samples	seronegative	1.6507	3.3724	0.3600	child no +test	multiple individuals
Spike IgG	POP_0510	25	0.9398	population samples	seronegative	1.1957	3.3724	0.0200	child no +test	multiple individuals
Spike IgG	POP_0510	75	0.3614	population samples	seronegative	1.1957	3.3724	0.0200	child no +test	multiple individuals
Spike IgG	POP_0510	225	0.1520	population samples	seronegative	1.1957	3.3724	0.0200	child no +test	multiple individuals
Spike IgG	POP_0510	675	0.0779	population samples	seronegative	1.1957	3.3724	0.0200	child no +test	multiple individuals
Spike IgG	POP_0510	2025	0.0544	population samples	seronegative	1.1957	3.3724	0.0200	child no +test	multiple individuals
Spike IgG	POP_0511	25	0.7506	population samples	seronegative	1.0243	3.3724	0.0200	child no +test	multiple individuals
Spike IgG	POP_0511	75	0.3178	population samples	seronegative	1.0243	3.3724	0.0200	child no +test	multiple individuals
Spike IgG	POP_0511	225	0.1370	population samples	seronegative	1.0243	3.3724	0.0200	child no +test	multiple individuals
Spike IgG	POP_0511	675	0.0751	population samples	seronegative	1.0243	3.3724	0.0200	child no +test	multiple individuals
Spike IgG	POP_0511	2025	0.0544	population samples	seronegative	1.0243	3.3724	0.0200	child no +test	multiple individuals
Spike IgG	POP_0523	25	0.6593	population samples	seronegative	0.8025	3.3724	0.2000	child no +test	multiple individuals
Spike IgG	POP_0523	75	0.2246	population samples	seronegative	0.8025	3.3724	0.2000	child no +test	multiple individuals
Spike IgG	POP_0523	225	0.0948	population samples	seronegative	0.8025	3.3724	0.2000	child no +test	multiple individuals
Spike IgG	POP_0523	675	0.0564	population samples	seronegative	0.8025	3.3724	0.2000	child no +test	multiple individuals
Spike IgG	POP_0523	2025	0.0501	population samples	seronegative	0.8025	3.3724	0.2000	child no +test	multiple individuals
Spike IgG	POP_0574	25	1.4402	population samples	seronegative	1.7632	3.3724	0.3000	child no +test	multiple individuals
Spike IgG	POP_0574	75	0.5407	population samples	seronegative	1.7632	3.3724	0.3000	child no +test	multiple individuals
Spike IgG	POP_0574	225	0.2106	population samples	seronegative	1.7632	3.3724	0.3000	child no +test	multiple individuals
Spike IgG	POP_0574	675	0.1024	population samples	seronegative	1.7632	3.3724	0.3000	child no +test	multiple individuals
Spike IgG	POP_0574	2025	0.0622	population samples	seronegative	1.7632	3.3724	0.3000	child no +test	multiple individuals
Spike IgG	POP_0605	25	0.6597	population samples	seronegative	0.9460	3.3724	0.0300	child no +test	multiple individuals
Spike IgG	POP_0605	75	0.3078	population samples	seronegative	0.9460	3.3724	0.0300	child no +test	multiple individuals
Spike IgG	POP_0605	225	0.1248	population samples	seronegative	0.9460	3.3724	0.0300	child no +test	multiple individuals
Spike IgG	POP_0605	675	0.0708	population samples	seronegative	0.9460	3.3724	0.0300	child no +test	multiple individuals
Spike IgG	POP_0605	2025	0.0556	population samples	seronegative	0.9460	3.3724	0.0300	child no +test	multiple individuals
Spike IgG	POP_0612	25	0.8438	population samples	seronegative	1.2271	3.3724	0.0900	child no +test	multiple individuals
Spike IgG	POP_0612	75	0.3836	population samples	seronegative	1.2271	3.3724	0.0900	child no +test	multiple individuals
Spike IgG	POP_0612	225	0.1882	population samples	seronegative	1.2271	3.3724	0.0900	child no +test	multiple individuals
Spike IgG	POP_0612	675	0.0909	population samples	seronegative	1.2271	3.3724	0.0900	child no +test	multiple individuals
Spike IgG	POP_0612	2025	0.0648	population samples	seronegative	1.2271	3.3724	0.0900	child no +test	multiple individuals
Spike IgG	POP_0617	25	1.2236	population samples	seronegative	1.5084	3.3724	0.4000	child no +test	multiple individuals
Spike IgG	POP_0617	75	0.4425	population samples	seronegative	1.5084	3.3724	0.4000	child no +test	multiple individuals
Spike IgG	POP_0617	225	0.1941	population samples	seronegative	1.5084	3.3724	0.4000	child no +test	multiple individuals
Spike IgG	POP_0617	675	0.0957	population samples	seronegative	1.5084	3.3724	0.4000	child no +test	multiple individuals
Spike IgG	POP_0617	2025	0.0579	population samples	seronegative	1.5084	3.3724	0.4000	child no +test	multiple individuals
Spike IgG	POP_0618	25	0.4027	population samples	seronegative	0.6940	3.3724	0.0700	child no +test	multiple individuals
Spike IgG	POP_0618	75	0.2129	population samples	seronegative	0.6940	3.3724	0.0700	child no +test	multiple individuals
Spike IgG	POP_0618	225	0.1177	population samples	seronegative	0.6940	3.3724	0.0700	child no +test	multiple individuals
Spike IgG	POP_0618	675	0.0717	population samples	seronegative	0.6940	3.3724	0.0700	child no +test	multiple individuals
Spike IgG	POP_0618	2025	0.0562	population samples	seronegative	0.6940	3.3724	0.0700	child no +test	multiple individuals
Spike IgG	POP_0691	25	0.3961	population samples	seronegative	0.6298	3.3724	0.8500	child no +test	multiple individuals
Spike IgG	POP_0691	75	0.1868	population samples	seronegative	0.6298	3.3724	0.8500	child no +test	multiple individuals
Spike IgG	POP_0691	225	0.0936	population samples	seronegative	0.6298	3.3724	0.8500	child no +test	multiple individuals
Spike IgG	POP_0691	675	0.0688	population samples	seronegative	0.6298	3.3724	0.8500	child no +test	multiple individuals
Spike IgG	POP_0691	2025	0.0520	population samples	seronegative	0.6298	3.3724	0.8500	child no +test	multiple individuals
Spike IgG	POP_0717	25	0.8344	population samples	seronegative	1.0731	3.3724	0.1300	child no +test	multiple individuals
Spike IgG	POP_0717	75	0.3238	population samples	seronegative	1.0731	3.3724	0.1300	child no +test	multiple individuals
Spike IgG	POP_0717	225	0.1286	population samples	seronegative	1.0731	3.3724	0.1300	child no +test	multiple individuals
Spike IgG	POP_0717	675	0.0787	population samples	seronegative	1.0731	3.3724	0.1300	child no +test	multiple individuals
Spike IgG	POP_0717	2025	0.0570	population samples	seronegative	1.0731	3.3724	0.1300	child no +test	multiple individuals
Spike IgG	POP_0721	25	0.9705	population samples	seronegative	1.2048	3.3724	0.5300	child no +test	multiple individuals
Spike IgG	POP_0721	75	0.3616	population samples	seronegative	1.2048	3.3724	0.5300	child no +test	multiple individuals
Spike IgG	POP_0721	225	0.1477	population samples	seronegative	1.2048	3.3724	0.5300	child no +test	multiple individuals
Spike IgG	POP_0721	675	0.0742	population samples	seronegative	1.2048	3.3724	0.5300	child no +test	multiple individuals
Spike IgG	POP_0721	2025	0.0558	population samples	seronegative	1.2048	3.3724	0.5300	child no +test	multiple individuals
Spike IgG	POP_0731	25	0.7382	population samples	seronegative	1.0064	3.3724	0.1500	child no +test	multiple individuals
Spike IgG	POP_0731	75	0.3083	population samples	seronegative	1.0064	3.3724	0.1500	child no +test	multiple individuals
Spike IgG	POP_0731	225	0.1347	population samples	seronegative	1.0064	3.3724	0.1500	child no +test	multiple individuals
Spike IgG	POP_0731	675	0.0745	population samples	seronegative	1.0064	3.3724	0.1500	child no +test	multiple individuals
Spike IgG	POP_0731	2025	0.0589	population samples	seronegative	1.0064	3.3724	0.1500	child no +test	multiple individuals
Spike IgG	POP_0741	25	0.7246	population samples	seronegative	0.9644	3.3724	0.0300	child no +test	multiple individuals
Spike IgG	POP_0741	75	0.3042	population samples	seronegative	0.9644	3.3724	0.0300	child no +test	multiple individuals
Spike IgG	POP_0741	225	0.1173	population samples	seronegative	0.9644	3.3724	0.0300	child no +test	multiple individuals
Spike IgG	POP_0741	675	0.0688	population samples	seronegative	0.9644	3.3724	0.0300	child no +test	multiple individuals
Spike IgG	POP_0741	2025	0.0504	population samples	seronegative	0.9644	3.3724	0.0300	child no +test	multiple individuals
Spike IgG	POP_0872	25	0.4034	population samples	seronegative	0.6187	3.3724	0.0600	child no +test	multiple individuals
Spike IgG	POP_0872	75	0.1824	population samples	seronegative	0.6187	3.3724	0.0600	child no +test	multiple individuals
Spike IgG	POP_0872	225	0.0920	population samples	seronegative	0.6187	3.3724	0.0600	child no +test	multiple individuals
Spike IgG	POP_0872	675	0.0620	population samples	seronegative	0.6187	3.3724	0.0600	child no +test	multiple individuals
Spike IgG	POP_0872	2025	0.0501	population samples	seronegative	0.6187	3.3724	0.0600	child no +test	multiple individuals
Spike IgG	POP_0879	25	0.4205	population samples	seronegative	0.6128	3.3724	0.0300	child no +test	multiple individuals
Spike IgG	POP_0879	75	0.1751	population samples	seronegative	0.6128	3.3724	0.0300	child no +test	multiple individuals
Spike IgG	POP_0879	225	0.0884	population samples	seronegative	0.6128	3.3724	0.0300	child no +test	multiple individuals
Spike IgG	POP_0879	675	0.0596	population samples	seronegative	0.6128	3.3724	0.0300	child no +test	multiple individuals
Spike IgG	POP_0879	2025	0.0489	population samples	seronegative	0.6128	3.3724	0.0300	child no +test	multiple individuals
Spike IgG	POP_0883	25	0.4880	population samples	seronegative	0.6981	3.3724	0.0200	child no +test	multiple individuals
Spike IgG	POP_0883	75	0.2092	population samples	seronegative	0.6981	3.3724	0.0200	child no +test	multiple individuals
Spike IgG	POP_0883	225	0.0971	population samples	seronegative	0.6981	3.3724	0.0200	child no +test	multiple individuals
Spike IgG	POP_0883	675	0.0599	population samples	seronegative	0.6981	3.3724	0.0200	child no +test	multiple individuals
Spike IgG	POP_0883	2025	0.0504	population samples	seronegative	0.6981	3.3724	0.0200	child no +test	multiple individuals
Spike IgG	POP_0952	25	0.7846	population samples	seronegative	1.0353	3.3724	0.0100	child no +test	multiple individuals
Spike IgG	POP_0952	75	0.3142	population samples	seronegative	1.0353	3.3724	0.0100	child no +test	multiple individuals
Spike IgG	POP_0952	225	0.1259	population samples	seronegative	1.0353	3.3724	0.0100	child no +test	multiple individuals
Spike IgG	POP_0952	675	0.0821	population samples	seronegative	1.0353	3.3724	0.0100	child no +test	multiple individuals
Spike IgG	POP_0952	2025	0.0557	population samples	seronegative	1.0353	3.3724	0.0100	child no +test	multiple individuals
Spike IgG	POP_0977	25	0.9400	population samples	seronegative	1.4788	3.3724	0.0200	child no +test	multiple individuals
Spike IgG	POP_0977	75	0.5534	population samples	seronegative	1.4788	3.3724	0.0200	child no +test	multiple individuals
Spike IgG	POP_0977	225	0.1872	population samples	seronegative	1.4788	3.3724	0.0200	child no +test	multiple individuals
Spike IgG	POP_0977	675	0.1030	population samples	seronegative	1.4788	3.3724	0.0200	child no +test	multiple individuals
Spike IgG	POP_0977	2025	0.0650	population samples	seronegative	1.4788	3.3724	0.0200	child no +test	multiple individuals
Spike IgG	POP_1062	25	0.8214	population samples	seronegative	1.1146	3.3724	0.0200	child no +test	multiple individuals
Spike IgG	POP_1062	75	0.3508	population samples	seronegative	1.1146	3.3724	0.0200	child no +test	multiple individuals
Spike IgG	POP_1062	225	0.1445	population samples	seronegative	1.1146	3.3724	0.0200	child no +test	multiple individuals
Spike IgG	POP_1062	675	0.0798	population samples	seronegative	1.1146	3.3724	0.0200	child no +test	multiple individuals
Spike IgG	POP_1062	2025	0.0575	population samples	seronegative	1.1146	3.3724	0.0200	child no +test	multiple individuals
Spike IgG	POP_1220	25	1.0253	population samples	seronegative	1.3781	3.3724	0.0700	child no +test	multiple individuals
Spike IgG	POP_1220	75	0.4433	population samples	seronegative	1.3781	3.3724	0.0700	child no +test	multiple individuals
Spike IgG	POP_1220	225	0.1806	population samples	seronegative	1.3781	3.3724	0.0700	child no +test	multiple individuals
Spike IgG	POP_1220	675	0.0885	population samples	seronegative	1.3781	3.3724	0.0700	child no +test	multiple individuals
Spike IgG	POP_1220	2025	0.0587	population samples	seronegative	1.3781	3.3724	0.0700	child no +test	multiple individuals
Spike IgG	POP_1230	25	0.6694	population samples	seronegative	0.9532	3.3724	0.3800	child no +test	multiple individuals
Spike IgG	POP_1230	75	0.2939	population samples	seronegative	0.9532	3.3724	0.3800	child no +test	multiple individuals
Spike IgG	POP_1230	225	0.1357	population samples	seronegative	0.9532	3.3724	0.3800	child no +test	multiple individuals
Spike IgG	POP_1230	675	0.0759	population samples	seronegative	0.9532	3.3724	0.3800	child no +test	multiple individuals
Spike IgG	POP_1230	2025	0.0549	population samples	seronegative	0.9532	3.3724	0.3800	child no +test	multiple individuals
Spike IgG	POP_1231	25	0.3993	population samples	seronegative	0.5837	3.3724	0.0400	child no +test	multiple individuals
Spike IgG	POP_1231	75	0.1634	population samples	seronegative	0.5837	3.3724	0.0400	child no +test	multiple individuals
Spike IgG	POP_1231	225	0.0852	population samples	seronegative	0.5837	3.3724	0.0400	child no +test	multiple individuals
Spike IgG	POP_1231	675	0.0593	population samples	seronegative	0.5837	3.3724	0.0400	child no +test	multiple individuals
Spike IgG	POP_1231	2025	0.0475	population samples	seronegative	0.5837	3.3724	0.0400	child no +test	multiple individuals
Spike IgG	POP_1232	25	0.8221	population samples	seronegative	1.1455	3.3724	0.1300	child no +test	multiple individuals
Spike IgG	POP_1232	75	0.3668	population samples	seronegative	1.1455	3.3724	0.1300	child no +test	multiple individuals
Spike IgG	POP_1232	225	0.1563	population samples	seronegative	1.1455	3.3724	0.1300	child no +test	multiple individuals
Spike IgG	POP_1232	675	0.0804	population samples	seronegative	1.1455	3.3724	0.1300	child no +test	multiple individuals
Spike IgG	POP_1232	2025	0.0562	population samples	seronegative	1.1455	3.3724	0.1300	child no +test	multiple individuals
Spike IgG	POP_1239	25	0.7002	population samples	seronegative	0.9504	3.3724	0.0300	child no +test	multiple individuals
Spike IgG	POP_1239	75	0.2826	population samples	seronegative	0.9504	3.3724	0.0300	child no +test	multiple individuals
Spike IgG	POP_1239	225	0.1359	population samples	seronegative	0.9504	3.3724	0.0300	child no +test	multiple individuals
Spike IgG	POP_1239	675	0.0702	population samples	seronegative	0.9504	3.3724	0.0300	child no +test	multiple individuals
Spike IgG	POP_1239	2025	0.0526	population samples	seronegative	0.9504	3.3724	0.0300	child no +test	multiple individuals
Spike IgG	POP_1409	25	0.9281	population samples	seronegative	1.1976	3.3724	0.0400	child no +test	multiple individuals
Spike IgG	POP_1409	75	0.3574	population samples	seronegative	1.1976	3.3724	0.0400	child no +test	multiple individuals
Spike IgG	POP_1409	225	0.1641	population samples	seronegative	1.1976	3.3724	0.0400	child no +test	multiple individuals
Spike IgG	POP_1409	675	0.0768	population samples	seronegative	1.1976	3.3724	0.0400	child no +test	multiple individuals
Spike IgG	POP_1409	2025	0.0555	population samples	seronegative	1.1976	3.3724	0.0400	child no +test	multiple individuals
Spike IgG	POP_1466	25	2.0480	population samples	seronegative	3.2975	3.3724	0.3800	child no +test	multiple individuals
Spike IgG	POP_1466	75	1.1744	population samples	seronegative	3.2975	3.3724	0.3800	child no +test	multiple individuals
Spike IgG	POP_1466	225	0.5253	population samples	seronegative	3.2975	3.3724	0.3800	child no +test	multiple individuals
Spike IgG	POP_1466	675	0.2262	population samples	seronegative	3.2975	3.3724	0.3800	child no +test	multiple individuals
Spike IgG	POP_1466	2025	0.1033	population samples	seronegative	3.2975	3.3724	0.3800	child no +test	multiple individuals
Spike IgG	POP_1496	25	0.3525	population samples	seronegative	0.5555	3.3724		child no +test	multiple individuals
Spike IgG	POP_1496	75	0.1588	population samples	seronegative	0.5555	3.3724		child no +test	multiple individuals
Spike IgG	POP_1496	225	0.0870	population samples	seronegative	0.5555	3.3724		child no +test	multiple individuals
Spike IgG	POP_1496	675	0.0589	population samples	seronegative	0.5555	3.3724		child no +test	multiple individuals
Spike IgG	POP_1496	2025	0.0493	population samples	seronegative	0.5555	3.3724		child no +test	multiple individuals
Spike IgG	POP_1556	25	0.6715	population samples	seronegative	0.9404	3.3724	0.0200	child no +test	multiple individuals
Spike IgG	POP_1556	75	0.2840	population samples	seronegative	0.9404	3.3724	0.0200	child no +test	multiple individuals
Spike IgG	POP_1556	225	0.1343	population samples	seronegative	0.9404	3.3724	0.0200	child no +test	multiple individuals
Spike IgG	POP_1556	675	0.0744	population samples	seronegative	0.9404	3.3724	0.0200	child no +test	multiple individuals
Spike IgG	POP_1556	2025	0.0551	population samples	seronegative	0.9404	3.3724	0.0200	child no +test	multiple individuals
Spike IgG	POP_1572	25	3.4985	population samples	seropositive	12.6246	3.3724	7.8100	child 3 wks	single individual
Spike IgG	POP_1572	75	3.4696	population samples	seropositive	12.6246	3.3724	7.8100	child 3 wks	single individual
Spike IgG	POP_1572	225	3.1554	population samples	seropositive	12.6246	3.3724	7.8100	child 3 wks	single individual
Spike IgG	POP_1572	675	2.3830	population samples	seropositive	12.6246	3.3724	7.8100	child 3 wks	single individual
Spike IgG	POP_1572	2025	1.4684	population samples	seropositive	12.6246	3.3724	7.8100	child 3 wks	single individual
Spike IgG	POP_1579	25	1.6470	population samples	seronegative	2.6468	3.3724		child no +test	multiple individuals
Spike IgG	POP_1579	75	0.9368	population samples	seronegative	2.6468	3.3724		child no +test	multiple individuals
Spike IgG	POP_1579	225	0.4254	population samples	seronegative	2.6468	3.3724		child no +test	multiple individuals
Spike IgG	POP_1579	675	0.1763	population samples	seronegative	2.6468	3.3724		child no +test	multiple individuals
Spike IgG	POP_1579	2025	0.0944	population samples	seronegative	2.6468	3.3724		child no +test	multiple individuals
Spike IgG	POP_1582	25	0.8414	population samples	seronegative	1.3245	3.3724		child no +test	multiple individuals
Spike IgG	POP_1582	75	0.4567	population samples	seronegative	1.3245	3.3724		child no +test	multiple individuals
Spike IgG	POP_1582	225	0.1994	population samples	seronegative	1.3245	3.3724		child no +test	multiple individuals
Spike IgG	POP_1582	675	0.0990	population samples	seronegative	1.3245	3.3724		child no +test	multiple individuals
Spike IgG	POP_1582	2025	0.0597	population samples	seronegative	1.3245	3.3724		child no +test	multiple individuals
Spike IgG	POP_1686	25	1.9776	population samples	seronegative	3.2695	3.3724		child no +test	multiple individuals
Spike IgG	POP_1686	75	1.1673	population samples	seronegative	3.2695	3.3724		child no +test	multiple individuals
Spike IgG	POP_1686	225	0.5313	population samples	seronegative	3.2695	3.3724		child no +test	multiple individuals
Spike IgG	POP_1686	675	0.2342	population samples	seronegative	3.2695	3.3724		child no +test	multiple individuals
Spike IgG	POP_1686	2025	0.1088	population samples	seronegative	3.2695	3.3724		child no +test	multiple individuals
Spike IgG	POP_1691	25	0.8736	population samples	seronegative	1.2708	3.3724		child no +test	multiple individuals
Spike IgG	POP_1691	75	0.4108	population samples	seronegative	1.2708	3.3724		child no +test	multiple individuals
Spike IgG	POP_1691	225	0.1875	population samples	seronegative	1.2708	3.3724		child no +test	multiple individuals
Spike IgG	POP_1691	675	0.0918	population samples	seronegative	1.2708	3.3724		child no +test	multiple individuals
Spike IgG	POP_1691	2025	0.0596	population samples	seronegative	1.2708	3.3724		child no +test	multiple individuals
Spike IgG	POP_1736	25	0.2841	population samples	seronegative	0.4502	3.3724	0.0300	child no +test	multiple individuals
Spike IgG	POP_1736	75	0.1219	population samples	seronegative	0.4502	3.3724	0.0300	child no +test	multiple individuals
Spike IgG	POP_1736	225	0.0696	population samples	seronegative	0.4502	3.3724	0.0300	child no +test	multiple individuals
Spike IgG	POP_1736	675	0.0527	population samples	seronegative	0.4502	3.3724	0.0300	child no +test	multiple individuals
Spike IgG	POP_1736	2025	0.0470	population samples	seronegative	0.4502	3.3724	0.0300	child no +test	multiple individuals
Spike IgG	POP_1737	25	0.3352	population samples	seronegative	0.5110	3.3724	0.6900	child no +test	multiple individuals
Spike IgG	POP_1737	75	0.1396	population samples	seronegative	0.5110	3.3724	0.6900	child no +test	multiple individuals
Spike IgG	POP_1737	225	0.0779	population samples	seronegative	0.5110	3.3724	0.6900	child no +test	multiple individuals
Spike IgG	POP_1737	675	0.0558	population samples	seronegative	0.5110	3.3724	0.6900	child no +test	multiple individuals
Spike IgG	POP_1737	2025	0.0484	population samples	seronegative	0.5110	3.3724	0.6900	child no +test	multiple individuals
Spike IgG	POP_1755	25	0.4489	population samples	seronegative	0.6616	3.3724	0.0400	child no +test	multiple individuals
Spike IgG	POP_1755	75	0.2019	population samples	seronegative	0.6616	3.3724	0.0400	child no +test	multiple individuals
Spike IgG	POP_1755	225	0.0883	population samples	seronegative	0.6616	3.3724	0.0400	child no +test	multiple individuals
Spike IgG	POP_1755	675	0.0619	population samples	seronegative	0.6616	3.3724	0.0400	child no +test	multiple individuals
Spike IgG	POP_1755	2025	0.0514	population samples	seronegative	0.6616	3.3724	0.0400	child no +test	multiple individuals
Spike IgG	POP_1772	25	0.1365	population samples	seronegative	0.3067	3.3724	0.0100	child no +test	multiple individuals
Spike IgG	POP_1772	75	0.0797	population samples	seronegative	0.3067	3.3724	0.0100	child no +test	multiple individuals
Spike IgG	POP_1772	225	0.0569	population samples	seronegative	0.3067	3.3724	0.0100	child no +test	multiple individuals
Spike IgG	POP_1772	675	0.0506	population samples	seronegative	0.3067	3.3724	0.0100	child no +test	multiple individuals
Spike IgG	POP_1772	2025	0.0475	population samples	seronegative	0.3067	3.3724	0.0100	child no +test	multiple individuals
Spike IgG	POP_1773	25	0.2344	population samples	seronegative	0.4217	3.3724	0.0100	child no +test	multiple individuals
Spike IgG	POP_1773	75	0.1222	population samples	seronegative	0.4217	3.3724	0.0100	child no +test	multiple individuals
Spike IgG	POP_1773	225	0.0665	population samples	seronegative	0.4217	3.3724	0.0100	child no +test	multiple individuals
Spike IgG	POP_1773	675	0.0533	population samples	seronegative	0.4217	3.3724	0.0100	child no +test	multiple individuals
Spike IgG	POP_1773	2025	0.0493	population samples	seronegative	0.4217	3.3724	0.0100	child no +test	multiple individuals
Spike IgG	POP_1774	25	0.4395	population samples	seronegative	0.6446	3.3724	0.0300	child no +test	multiple individuals
Spike IgG	POP_1774	75	0.1825	population samples	seronegative	0.6446	3.3724	0.0300	child no +test	multiple individuals
Spike IgG	POP_1774	225	0.0942	population samples	seronegative	0.6446	3.3724	0.0300	child no +test	multiple individuals
Spike IgG	POP_1774	675	0.0642	population samples	seronegative	0.6446	3.3724	0.0300	child no +test	multiple individuals
Spike IgG	POP_1774	2025	0.0521	population samples	seronegative	0.6446	3.3724	0.0300	child no +test	multiple individuals
Spike IgG	POP_1864	25	0.3760	population samples	seronegative	0.5724	3.3724	0.0300	child no +test	multiple individuals
Spike IgG	POP_1864	75	0.1595	population samples	seronegative	0.5724	3.3724	0.0300	child no +test	multiple individuals
Spike IgG	POP_1864	225	0.0852	population samples	seronegative	0.5724	3.3724	0.0300	child no +test	multiple individuals
Spike IgG	POP_1864	675	0.0632	population samples	seronegative	0.5724	3.3724	0.0300	child no +test	multiple individuals
Spike IgG	POP_1864	2025	0.0503	population samples	seronegative	0.5724	3.3724	0.0300	child no +test	multiple individuals
Spike IgG	POP_1872	25	0.6041	population samples	seronegative	0.8088	3.3724	0.0300	child no +test	multiple individuals
Spike IgG	POP_1872	75	0.2271	population samples	seronegative	0.8088	3.3724	0.0300	child no +test	multiple individuals
Spike IgG	POP_1872	225	0.1086	population samples	seronegative	0.8088	3.3724	0.0300	child no +test	multiple individuals
Spike IgG	POP_1872	675	0.0720	population samples	seronegative	0.8088	3.3724	0.0300	child no +test	multiple individuals
Spike IgG	POP_1872	2025	0.0529	population samples	seronegative	0.8088	3.3724	0.0300	child no +test	multiple individuals
Spike IgG	POP_1886	25	1.2839	population samples	seronegative	1.6697	3.3724	0.2600	child no +test	multiple individuals
Spike IgG	POP_1886	75	0.5495	population samples	seronegative	1.6697	3.3724	0.2600	child no +test	multiple individuals
Spike IgG	POP_1886	225	0.2033	population samples	seronegative	1.6697	3.3724	0.2600	child no +test	multiple individuals
Spike IgG	POP_1886	675	0.0941	population samples	seronegative	1.6697	3.3724	0.2600	child no +test	multiple individuals
Spike IgG	POP_1886	2025	0.0620	population samples	seronegative	1.6697	3.3724	0.2600	child no +test	multiple individuals
Spike IgG	POP_1901	25	0.4502	population samples	seronegative	0.6875	3.3724	0.0600	child no +test	multiple individuals
Spike IgG	POP_1901	75	0.2047	population samples	seronegative	0.6875	3.3724	0.0600	child no +test	multiple individuals
Spike IgG	POP_1901	225	0.1051	population samples	seronegative	0.6875	3.3724	0.0600	child no +test	multiple individuals
Spike IgG	POP_1901	675	0.0652	population samples	seronegative	0.6875	3.3724	0.0600	child no +test	multiple individuals
Spike IgG	POP_1901	2025	0.0514	population samples	seronegative	0.6875	3.3724	0.0600	child no +test	multiple individuals
Spike IgG	POP_1949	25	0.8908	population samples	seronegative	1.2492	3.3724	0.0700	child no +test	multiple individuals
Spike IgG	POP_1949	75	0.3979	population samples	seronegative	1.2492	3.3724	0.0700	child no +test	multiple individuals
Spike IgG	POP_1949	225	0.1773	population samples	seronegative	1.2492	3.3724	0.0700	child no +test	multiple individuals
Spike IgG	POP_1949	675	0.0861	population samples	seronegative	1.2492	3.3724	0.0700	child no +test	multiple individuals
Spike IgG	POP_1949	2025	0.0608	population samples	seronegative	1.2492	3.3724	0.0700	child no +test	multiple individuals
Spike IgG	POP_2020	25	0.5841	population samples	seronegative	0.7724	3.3724	0.0700	child no +test	multiple individuals
Spike IgG	POP_2020	75	0.2078	population samples	seronegative	0.7724	3.3724	0.0700	child no +test	multiple individuals
Spike IgG	POP_2020	225	0.1070	population samples	seronegative	0.7724	3.3724	0.0700	child no +test	multiple individuals
Spike IgG	POP_2020	675	0.0699	population samples	seronegative	0.7724	3.3724	0.0700	child no +test	multiple individuals
Spike IgG	POP_2020	2025	0.0526	population samples	seronegative	0.7724	3.3724	0.0700	child no +test	multiple individuals
Spike IgG	POP_2021	25	0.5079	population samples	seronegative	0.7390	3.3724		child no +test	multiple individuals
Spike IgG	POP_2021	75	0.2237	population samples	seronegative	0.7390	3.3724		child no +test	multiple individuals
Spike IgG	POP_2021	225	0.1040	population samples	seronegative	0.7390	3.3724		child no +test	multiple individuals
Spike IgG	POP_2021	675	0.0647	population samples	seronegative	0.7390	3.3724		child no +test	multiple individuals
Spike IgG	POP_2021	2025	0.0527	population samples	seronegative	0.7390	3.3724		child no +test	multiple individuals
Spike IgG	POP_2027	25	0.6503	population samples	seronegative	0.9188	3.3724	0.0300	child no +test	multiple individuals
Spike IgG	POP_2027	75	0.2772	population samples	seronegative	0.9188	3.3724	0.0300	child no +test	multiple individuals
Spike IgG	POP_2027	225	0.1323	population samples	seronegative	0.9188	3.3724	0.0300	child no +test	multiple individuals
Spike IgG	POP_2027	675	0.0745	population samples	seronegative	0.9188	3.3724	0.0300	child no +test	multiple individuals
Spike IgG	POP_2027	2025	0.0543	population samples	seronegative	0.9188	3.3724	0.0300	child no +test	multiple individuals
Spike IgG	POP_2036	25	1.1541	population samples	seronegative	1.6042	3.3724	0.0500	child no +test	multiple individuals
Spike IgG	POP_2036	75	0.5294	population samples	seronegative	1.6042	3.3724	0.0500	child no +test	multiple individuals
Spike IgG	POP_2036	225	0.2180	population samples	seronegative	1.6042	3.3724	0.0500	child no +test	multiple individuals
Spike IgG	POP_2036	675	0.1036	population samples	seronegative	1.6042	3.3724	0.0500	child no +test	multiple individuals
Spike IgG	POP_2036	2025	0.0644	population samples	seronegative	1.6042	3.3724	0.0500	child no +test	multiple individuals
Spike IgG	POP_2074	25	0.4653	population samples	seronegative	0.6229	3.3724	0.0400	child no +test	multiple individuals
Spike IgG	POP_2074	75	0.1640	population samples	seronegative	0.6229	3.3724	0.0400	child no +test	multiple individuals
Spike IgG	POP_2074	225	0.0862	population samples	seronegative	0.6229	3.3724	0.0400	child no +test	multiple individuals
Spike IgG	POP_2074	675	0.0591	population samples	seronegative	0.6229	3.3724	0.0400	child no +test	multiple individuals
Spike IgG	POP_2074	2025	0.0500	population samples	seronegative	0.6229	3.3724	0.0400	child no +test	multiple individuals
Spike IgG	POP_2089	25	0.4309	population samples	seronegative	0.6332	3.3724	0.0700	child no +test	multiple individuals
Spike IgG	POP_2089	75	0.1810	population samples	seronegative	0.6332	3.3724	0.0700	child no +test	multiple individuals
Spike IgG	POP_2089	225	0.0932	population samples	seronegative	0.6332	3.3724	0.0700	child no +test	multiple individuals
Spike IgG	POP_2089	675	0.0616	population samples	seronegative	0.6332	3.3724	0.0700	child no +test	multiple individuals
Spike IgG	POP_2089	2025	0.0502	population samples	seronegative	0.6332	3.3724	0.0700	child no +test	multiple individuals
Spike IgG	POP_2090	25	0.5959	population samples	seronegative	0.9027	3.3724	0.0900	child no +test	multiple individuals
Spike IgG	POP_2090	75	0.2894	population samples	seronegative	0.9027	3.3724	0.0900	child no +test	multiple individuals
Spike IgG	POP_2090	225	0.1309	population samples	seronegative	0.9027	3.3724	0.0900	child no +test	multiple individuals
Spike IgG	POP_2090	675	0.0757	population samples	seronegative	0.9027	3.3724	0.0900	child no +test	multiple individuals
Spike IgG	POP_2090	2025	0.0554	population samples	seronegative	0.9027	3.3724	0.0900	child no +test	multiple individuals
Spike IgG	POP_2109	25	0.5215	population samples	seronegative	0.7499	3.3724	0.0500	child no +test	multiple individuals
Spike IgG	POP_2109	75	0.2222	population samples	seronegative	0.7499	3.3724	0.0500	child no +test	multiple individuals
Spike IgG	POP_2109	225	0.1067	population samples	seronegative	0.7499	3.3724	0.0500	child no +test	multiple individuals
Spike IgG	POP_2109	675	0.0667	population samples	seronegative	0.7499	3.3724	0.0500	child no +test	multiple individuals
Spike IgG	POP_2109	2025	0.0524	population samples	seronegative	0.7499	3.3724	0.0500	child no +test	multiple individuals
Spike IgG	POP_2221	25	0.8535	population samples	seronegative	1.1022	3.3724	0.0300	child no +test	multiple individuals
Spike IgG	POP_2221	75	0.3204	population samples	seronegative	1.1022	3.3724	0.0300	child no +test	multiple individuals
Spike IgG	POP_2221	225	0.1492	population samples	seronegative	1.1022	3.3724	0.0300	child no +test	multiple individuals
Spike IgG	POP_2221	675	0.0786	population samples	seronegative	1.1022	3.3724	0.0300	child no +test	multiple individuals
Spike IgG	POP_2221	2025	0.0566	population samples	seronegative	1.1022	3.3724	0.0300	child no +test	multiple individuals
Spike IgG	POP_2225	25	0.3718	population samples	seronegative	0.6296	3.3724	0.0100	child no +test	multiple individuals
Spike IgG	POP_2225	75	0.2007	population samples	seronegative	0.6296	3.3724	0.0100	child no +test	multiple individuals
Spike IgG	POP_2225	225	0.1040	population samples	seronegative	0.6296	3.3724	0.0100	child no +test	multiple individuals
Spike IgG	POP_2225	675	0.0588	population samples	seronegative	0.6296	3.3724	0.0100	child no +test	multiple individuals
Spike IgG	POP_2225	2025	0.0474	population samples	seronegative	0.6296	3.3724	0.0100	child no +test	multiple individuals
Spike IgG	POP_2228	25	0.7881	population samples	seronegative	1.0253	3.3724	0.0400	child no +test	multiple individuals
Spike IgG	POP_2228	75	0.3021	population samples	seronegative	1.0253	3.3724	0.0400	child no +test	multiple individuals
Spike IgG	POP_2228	225	0.1379	population samples	seronegative	1.0253	3.3724	0.0400	child no +test	multiple individuals
Spike IgG	POP_2228	675	0.0723	population samples	seronegative	1.0253	3.3724	0.0400	child no +test	multiple individuals
Spike IgG	POP_2228	2025	0.0538	population samples	seronegative	1.0253	3.3724	0.0400	child no +test	multiple individuals
Spike IgG	POP_2237	25	0.3775	population samples	seronegative	0.5881	3.3724	0.2300	child no +test	multiple individuals
Spike IgG	POP_2237	75	0.1682	population samples	seronegative	0.5881	3.3724	0.2300	child no +test	multiple individuals
Spike IgG	POP_2237	225	0.0914	population samples	seronegative	0.5881	3.3724	0.2300	child no +test	multiple individuals
Spike IgG	POP_2237	675	0.0624	population samples	seronegative	0.5881	3.3724	0.2300	child no +test	multiple individuals
Spike IgG	POP_2237	2025	0.0491	population samples	seronegative	0.5881	3.3724	0.2300	child no +test	multiple individuals
Spike IgG	POP_2244	25	0.3455	population samples	seronegative	0.5231	3.3724	0.0200	child no +test	multiple individuals
Spike IgG	POP_2244	75	0.1437	population samples	seronegative	0.5231	3.3724	0.0200	child no +test	multiple individuals
Spike IgG	POP_2244	225	0.0783	population samples	seronegative	0.5231	3.3724	0.0200	child no +test	multiple individuals
Spike IgG	POP_2244	675	0.0575	population samples	seronegative	0.5231	3.3724	0.0200	child no +test	multiple individuals
Spike IgG	POP_2244	2025	0.0478	population samples	seronegative	0.5231	3.3724	0.0200	child no +test	multiple individuals
Spike IgG	POP_2246	25	2.0021	population samples	seronegative	2.9005	3.3724	0.4100	child no +test	multiple individuals
Spike IgG	POP_2246	75	1.0182	population samples	seronegative	2.9005	3.3724	0.4100	child no +test	multiple individuals
Spike IgG	POP_2246	225	0.3993	population samples	seronegative	2.9005	3.3724	0.4100	child no +test	multiple individuals
Spike IgG	POP_2246	675	0.1782	population samples	seronegative	2.9005	3.3724	0.4100	child no +test	multiple individuals
Spike IgG	POP_2246	2025	0.0868	population samples	seronegative	2.9005	3.3724	0.4100	child no +test	multiple individuals
Spike IgG	POP_2247	25	1.0440	population samples	seronegative	1.3640	3.3724	0.0500	child no +test	multiple individuals
Spike IgG	POP_2247	75	0.4029	population samples	seronegative	1.3640	3.3724	0.0500	child no +test	multiple individuals
Spike IgG	POP_2247	225	0.2035	population samples	seronegative	1.3640	3.3724	0.0500	child no +test	multiple individuals
Spike IgG	POP_2247	675	0.0858	population samples	seronegative	1.3640	3.3724	0.0500	child no +test	multiple individuals
Spike IgG	POP_2247	2025	0.0547	population samples	seronegative	1.3640	3.3724	0.0500	child no +test	multiple individuals
Spike IgG	POP_2251	25	0.3642	population samples	seronegative	0.5790	3.3724	0.0400	child no +test	multiple individuals
Spike IgG	POP_2251	75	0.1734	population samples	seronegative	0.5790	3.3724	0.0400	child no +test	multiple individuals
Spike IgG	POP_2251	225	0.0872	population samples	seronegative	0.5790	3.3724	0.0400	child no +test	multiple individuals
Spike IgG	POP_2251	675	0.0592	population samples	seronegative	0.5790	3.3724	0.0400	child no +test	multiple individuals
Spike IgG	POP_2251	2025	0.0503	population samples	seronegative	0.5790	3.3724	0.0400	child no +test	multiple individuals
Spike IgG	POP_2253	25	3.4770	population samples	seropositive	12.5552	3.3724	7.3400	child no +test	multiple individuals
Spike IgG	POP_2253	75	3.2212	population samples	seropositive	12.5552	3.3724	7.3400	child no +test	multiple individuals
Spike IgG	POP_2253	225	3.2236	population samples	seropositive	12.5552	3.3724	7.3400	child no +test	multiple individuals
Spike IgG	POP_2253	675	2.3423	population samples	seropositive	12.5552	3.3724	7.3400	child no +test	multiple individuals
Spike IgG	POP_2253	2025	1.8052	population samples	seropositive	12.5552	3.3724	7.3400	child no +test	multiple individuals
Spike IgG	POP_2261	25	3.6265	population samples	seropositive	11.2385	3.3724	7.4900	child no +test	multiple individuals
Spike IgG	POP_2261	75	3.3954	population samples	seropositive	11.2385	3.3724	7.4900	child no +test	multiple individuals
Spike IgG	POP_2261	225	2.6888	population samples	seropositive	11.2385	3.3724	7.4900	child no +test	multiple individuals
Spike IgG	POP_2261	675	1.8628	population samples	seropositive	11.2385	3.3724	7.4900	child no +test	multiple individuals
Spike IgG	POP_2261	2025	0.9389	population samples	seropositive	11.2385	3.3724	7.4900	child no +test	multiple individuals
Spike IgG	POP_2274	25	1.4061	population samples	seronegative	1.8797	3.3724	0.0900	child no +test	multiple individuals
Spike IgG	POP_2274	75	0.6317	population samples	seronegative	1.8797	3.3724	0.0900	child no +test	multiple individuals
Spike IgG	POP_2274	225	0.2296	population samples	seronegative	1.8797	3.3724	0.0900	child no +test	multiple individuals
Spike IgG	POP_2274	675	0.1126	population samples	seronegative	1.8797	3.3724	0.0900	child no +test	multiple individuals
Spike IgG	POP_2274	2025	0.0680	population samples	seronegative	1.8797	3.3724	0.0900	child no +test	multiple individuals
Spike IgG	POP_2489	25	1.1970	population samples	seronegative	1.6330	3.3724	0.0200	child no +test	multiple individuals
Spike IgG	POP_2489	75	0.5488	population samples	seronegative	1.6330	3.3724	0.0200	child no +test	multiple individuals
Spike IgG	POP_2489	225	0.2023	population samples	seronegative	1.6330	3.3724	0.0200	child no +test	multiple individuals
Spike IgG	POP_2489	675	0.1039	population samples	seronegative	1.6330	3.3724	0.0200	child no +test	multiple individuals
Spike IgG	POP_2489	2025	0.0658	population samples	seronegative	1.6330	3.3724	0.0200	child no +test	multiple individuals
Spike IgG	POP_2567	25	0.7511	population samples	seronegative	1.2509	3.3724	0.0600	child no +test	multiple individuals
Spike IgG	POP_2567	75	0.4492	population samples	seronegative	1.2509	3.3724	0.0600	child no +test	multiple individuals
Spike IgG	POP_2567	225	0.2017	population samples	seronegative	1.2509	3.3724	0.0600	child no +test	multiple individuals
Spike IgG	POP_2567	675	0.0859	population samples	seronegative	1.2509	3.3724	0.0600	child no +test	multiple individuals
Spike IgG	POP_2567	2025	0.0525	population samples	seronegative	1.2509	3.3724	0.0600	child no +test	multiple individuals
Spike IgG	POP_2661	25	3.6142	population samples	seropositive	13.0696	3.3724	7.5400	child no +test	multiple individuals
Spike IgG	POP_2661	75	3.4376	population samples	seropositive	13.0696	3.3724	7.5400	child no +test	multiple individuals
Spike IgG	POP_2661	225	3.0151	population samples	seropositive	13.0696	3.3724	7.5400	child no +test	multiple individuals
Spike IgG	POP_2661	675	2.5994	population samples	seropositive	13.0696	3.3724	7.5400	child no +test	multiple individuals
Spike IgG	POP_2661	2025	2.0745	population samples	seropositive	13.0696	3.3724	7.5400	child no +test	multiple individuals
Spike IgG	POP_2688	25	1.9150	population samples	seronegative	3.1995	3.3724	0.0500	child no +test	multiple individuals
Spike IgG	POP_2688	75	1.1301	population samples	seronegative	3.1995	3.3724	0.0500	child no +test	multiple individuals
Spike IgG	POP_2688	225	0.5312	population samples	seronegative	3.1995	3.3724	0.0500	child no +test	multiple individuals
Spike IgG	POP_2688	675	0.2382	population samples	seronegative	3.1995	3.3724	0.0500	child no +test	multiple individuals
Spike IgG	POP_2688	2025	0.1107	population samples	seronegative	3.1995	3.3724	0.0500	child no +test	multiple individuals
Spike IgG	POP_2691	25	1.2754	population samples	seronegative	1.8824	3.3724	0.1600	child no +test	multiple individuals
Spike IgG	POP_2691	75	0.6578	population samples	seronegative	1.8824	3.3724	0.1600	child no +test	multiple individuals
Spike IgG	POP_2691	225	0.2685	population samples	seronegative	1.8824	3.3724	0.1600	child no +test	multiple individuals
Spike IgG	POP_2691	675	0.1157	population samples	seronegative	1.8824	3.3724	0.1600	child no +test	multiple individuals
Spike IgG	POP_2691	2025	0.0675	population samples	seronegative	1.8824	3.3724	0.1600	child no +test	multiple individuals
Spike IgG	POP_2764	25	0.8838	population samples	seronegative	1.2601	3.3724	0.0300	child no +test	multiple individuals
Spike IgG	POP_2764	75	0.4131	population samples	seronegative	1.2601	3.3724	0.0300	child no +test	multiple individuals
Spike IgG	POP_2764	225	0.1770	population samples	seronegative	1.2601	3.3724	0.0300	child no +test	multiple individuals
Spike IgG	POP_2764	675	0.0866	population samples	seronegative	1.2601	3.3724	0.0300	child no +test	multiple individuals
Spike IgG	POP_2764	2025	0.0568	population samples	seronegative	1.2601	3.3724	0.0300	child no +test	multiple individuals
Spike IgG	POP_2778	25	1.5759	population samples	seronegative	2.5683	3.3724	0.0300	child no +test	multiple individuals
Spike IgG	POP_2778	75	0.8937	population samples	seronegative	2.5683	3.3724	0.0300	child no +test	multiple individuals
Spike IgG	POP_2778	225	0.4296	population samples	seronegative	2.5683	3.3724	0.0300	child no +test	multiple individuals
Spike IgG	POP_2778	675	0.1846	population samples	seronegative	2.5683	3.3724	0.0300	child no +test	multiple individuals
Spike IgG	POP_2778	2025	0.0839	population samples	seronegative	2.5683	3.3724	0.0300	child no +test	multiple individuals
Spike IgG	POP_2799	25	3.3420	population samples	seropositive	8.1850	3.3724	4.5200	child no +test	multiple individuals
Spike IgG	POP_2799	75	2.7804	population samples	seropositive	8.1850	3.3724	4.5200	child no +test	multiple individuals
Spike IgG	POP_2799	225	1.8280	population samples	seropositive	8.1850	3.3724	4.5200	child no +test	multiple individuals
Spike IgG	POP_2799	675	0.9633	population samples	seropositive	8.1850	3.3724	4.5200	child no +test	multiple individuals
Spike IgG	POP_2799	2025	0.4153	population samples	seropositive	8.1850	3.3724	4.5200	child no +test	multiple individuals
Spike IgG	POP_2802	25	1.9314	population samples	seronegative	2.4144	3.3724	0.0700	child no +test	multiple individuals
Spike IgG	POP_2802	75	0.7191	population samples	seronegative	2.4144	3.3724	0.0700	child no +test	multiple individuals
Spike IgG	POP_2802	225	0.3029	population samples	seronegative	2.4144	3.3724	0.0700	child no +test	multiple individuals
Spike IgG	POP_2802	675	0.1767	population samples	seronegative	2.4144	3.3724	0.0700	child no +test	multiple individuals
Spike IgG	POP_2802	2025	0.0665	population samples	seronegative	2.4144	3.3724	0.0700	child no +test	multiple individuals
Spike IgG	POP_2814	25	0.3943	population samples	seronegative	0.5797	3.3724	0.1000	child no +test	multiple individuals
Spike IgG	POP_2814	75	0.1469	population samples	seronegative	0.5797	3.3724	0.1000	child no +test	multiple individuals
Spike IgG	POP_2814	225	0.0887	population samples	seronegative	0.5797	3.3724	0.1000	child no +test	multiple individuals
Spike IgG	POP_2814	675	0.0655	population samples	seronegative	0.5797	3.3724	0.1000	child no +test	multiple individuals
Spike IgG	POP_2814	2025	0.0588	population samples	seronegative	0.5797	3.3724	0.1000	child no +test	multiple individuals
Spike IgG	POP_2816	25	1.1240	population samples	seronegative	1.4977	3.3724	0.0800	child no +test	multiple individuals
Spike IgG	POP_2816	75	0.4684	population samples	seronegative	1.4977	3.3724	0.0800	child no +test	multiple individuals
Spike IgG	POP_2816	225	0.1967	population samples	seronegative	1.4977	3.3724	0.0800	child no +test	multiple individuals
Spike IgG	POP_2816	675	0.1042	population samples	seronegative	1.4977	3.3724	0.0800	child no +test	multiple individuals
Spike IgG	POP_2816	2025	0.0640	population samples	seronegative	1.4977	3.3724	0.0800	child no +test	multiple individuals
Spike IgG	POP_2824	25	0.4303	population samples	seronegative	0.6977	3.3724	0.0200	child no +test	multiple individuals
Spike IgG	POP_2824	75	0.2081	population samples	seronegative	0.6977	3.3724	0.0200	child no +test	multiple individuals
Spike IgG	POP_2824	225	0.0931	population samples	seronegative	0.6977	3.3724	0.0200	child no +test	multiple individuals
Spike IgG	POP_2824	675	0.0938	population samples	seronegative	0.6977	3.3724	0.0200	child no +test	multiple individuals
Spike IgG	POP_2824	2025	0.0498	population samples	seronegative	0.6977	3.3724	0.0200	child no +test	multiple individuals
Spike IgG	POP_2826	25	1.0484	population samples	seronegative	1.4009	3.3724	0.1000	child no +test	multiple individuals
Spike IgG	POP_2826	75	0.4293	population samples	seronegative	1.4009	3.3724	0.1000	child no +test	multiple individuals
Spike IgG	POP_2826	225	0.1872	population samples	seronegative	1.4009	3.3724	0.1000	child no +test	multiple individuals
Spike IgG	POP_2826	675	0.1037	population samples	seronegative	1.4009	3.3724	0.1000	child no +test	multiple individuals
Spike IgG	POP_2826	2025	0.0615	population samples	seronegative	1.4009	3.3724	0.1000	child no +test	multiple individuals
Spike IgG	POP_2830	25	1.4984	population samples	seronegative	1.9821	3.3724	0.2400	child no +test	multiple individuals
Spike IgG	POP_2830	75	0.6454	population samples	seronegative	1.9821	3.3724	0.2400	child no +test	multiple individuals
Spike IgG	POP_2830	225	0.2567	population samples	seronegative	1.9821	3.3724	0.2400	child no +test	multiple individuals
Spike IgG	POP_2830	675	0.1174	population samples	seronegative	1.9821	3.3724	0.2400	child no +test	multiple individuals
Spike IgG	POP_2830	2025	0.0709	population samples	seronegative	1.9821	3.3724	0.2400	child no +test	multiple individuals
Spike IgG	POP_2833	25	3.6996	population samples	seropositive	14.9300	3.3724	9.2900	child no +test	multiple individuals
Spike IgG	POP_2833	75	3.6275	population samples	seropositive	14.9300	3.3724	9.2900	child no +test	multiple individuals
Spike IgG	POP_2833	225	3.6329	population samples	seropositive	14.9300	3.3724	9.2900	child no +test	multiple individuals
Spike IgG	POP_2833	675	3.1549	population samples	seropositive	14.9300	3.3724	9.2900	child no +test	multiple individuals
Spike IgG	POP_2833	2025	2.6495	population samples	seropositive	14.9300	3.3724	9.2900	child no +test	multiple individuals
Spike IgG	POP_2926	25	1.6778	population samples	seronegative	2.5145	3.3724	0.0300	child no +test	multiple individuals
Spike IgG	POP_2926	75	0.8425	population samples	seronegative	2.5145	3.3724	0.0300	child no +test	multiple individuals
Spike IgG	POP_2926	225	0.4146	population samples	seronegative	2.5145	3.3724	0.0300	child no +test	multiple individuals
Spike IgG	POP_2926	675	0.1572	population samples	seronegative	2.5145	3.3724	0.0300	child no +test	multiple individuals
Spike IgG	POP_2926	2025	0.0712	population samples	seronegative	2.5145	3.3724	0.0300	child no +test	multiple individuals
Spike IgG	POP_2927	25	1.3418	population samples	seronegative	1.9401	3.3724		child no +test	multiple individuals
Spike IgG	POP_2927	75	0.6282	population samples	seronegative	1.9401	3.3724		child no +test	multiple individuals
Spike IgG	POP_2927	225	0.2938	population samples	seronegative	1.9401	3.3724		child no +test	multiple individuals
Spike IgG	POP_2927	675	0.1370	population samples	seronegative	1.9401	3.3724		child no +test	multiple individuals
Spike IgG	POP_2927	2025	0.0722	population samples	seronegative	1.9401	3.3724		child no +test	multiple individuals
Spike IgG	POP_2934	25	0.5610	population samples	seronegative	0.8181	3.3724	0.0500	child no +test	multiple individuals
Spike IgG	POP_2934	75	0.2219	population samples	seronegative	0.8181	3.3724	0.0500	child no +test	multiple individuals
Spike IgG	POP_2934	225	0.0986	population samples	seronegative	0.8181	3.3724	0.0500	child no +test	multiple individuals
Spike IgG	POP_2934	675	0.1014	population samples	seronegative	0.8181	3.3724	0.0500	child no +test	multiple individuals
Spike IgG	POP_2934	2025	0.0845	population samples	seronegative	0.8181	3.3724	0.0500	child no +test	multiple individuals
Spike IgG	POP_2956	25	2.4741	population samples	seronegative	4.5739	3.3724	0.6500	child no +test	multiple individuals
Spike IgG	POP_2956	75	1.6944	population samples	seronegative	4.5739	3.3724	0.6500	child no +test	multiple individuals
Spike IgG	POP_2956	225	0.8216	population samples	seronegative	4.5739	3.3724	0.6500	child no +test	multiple individuals
Spike IgG	POP_2956	675	0.3366	population samples	seronegative	4.5739	3.3724	0.6500	child no +test	multiple individuals
Spike IgG	POP_2956	2025	0.1474	population samples	seronegative	4.5739	3.3724	0.6500	child no +test	multiple individuals
Spike IgG	POP_2988	25	0.9972	population samples	seronegative	1.2103	3.3724	0.0300	child no +test	multiple individuals
Spike IgG	POP_2988	75	0.3318	population samples	seronegative	1.2103	3.3724	0.0300	child no +test	multiple individuals
Spike IgG	POP_2988	225	0.1554	population samples	seronegative	1.2103	3.3724	0.0300	child no +test	multiple individuals
Spike IgG	POP_2988	675	0.0886	population samples	seronegative	1.2103	3.3724	0.0300	child no +test	multiple individuals
Spike IgG	POP_2988	2025	0.0545	population samples	seronegative	1.2103	3.3724	0.0300	child no +test	multiple individuals
Spike IgG	POP_2995	25	0.7904	population samples	seronegative	1.0856	3.3724	0.0400	child no +test	multiple individuals
Spike IgG	POP_2995	75	0.3296	population samples	seronegative	1.0856	3.3724	0.0400	child no +test	multiple individuals
Spike IgG	POP_2995	225	0.1574	population samples	seronegative	1.0856	3.3724	0.0400	child no +test	multiple individuals
Spike IgG	POP_2995	675	0.0777	population samples	seronegative	1.0856	3.3724	0.0400	child no +test	multiple individuals
Spike IgG	POP_2995	2025	0.0566	population samples	seronegative	1.0856	3.3724	0.0400	child no +test	multiple individuals
Spike IgG	POP_2996	25	0.3996	population samples	seronegative	0.6045	3.3724	0.0200	child no +test	multiple individuals
Spike IgG	POP_2996	75	0.1717	population samples	seronegative	0.6045	3.3724	0.0200	child no +test	multiple individuals
Spike IgG	POP_2996	225	0.0902	population samples	seronegative	0.6045	3.3724	0.0200	child no +test	multiple individuals
Spike IgG	POP_2996	675	0.0644	population samples	seronegative	0.6045	3.3724	0.0200	child no +test	multiple individuals
Spike IgG	POP_2996	2025	0.0482	population samples	seronegative	0.6045	3.3724	0.0200	child no +test	multiple individuals
Spike IgG	POP_3012	25	1.3039	population samples	seronegative	1.6663	3.3724	0.0500	child no +test	multiple individuals
Spike IgG	POP_3012	75	0.5101	population samples	seronegative	1.6663	3.3724	0.0500	child no +test	multiple individuals
Spike IgG	POP_3012	225	0.2129	population samples	seronegative	1.6663	3.3724	0.0500	child no +test	multiple individuals
Spike IgG	POP_3012	675	0.1100	population samples	seronegative	1.6663	3.3724	0.0500	child no +test	multiple individuals
Spike IgG	POP_3012	2025	0.0636	population samples	seronegative	1.6663	3.3724	0.0500	child no +test	multiple individuals
Spike IgG	POP_3014	25	0.6194	population samples	seronegative	0.8712	3.3724	0.0300	child no +test	multiple individuals
Spike IgG	POP_3014	75	0.2641	population samples	seronegative	0.8712	3.3724	0.0300	child no +test	multiple individuals
Spike IgG	POP_3014	225	0.1204	population samples	seronegative	0.8712	3.3724	0.0300	child no +test	multiple individuals
Spike IgG	POP_3014	675	0.0725	population samples	seronegative	0.8712	3.3724	0.0300	child no +test	multiple individuals
Spike IgG	POP_3014	2025	0.0526	population samples	seronegative	0.8712	3.3724	0.0300	child no +test	multiple individuals
Spike IgG	POP_3084	25	0.7585	population samples	seronegative	1.0377	3.3724	0.0400	child no +test	multiple individuals
Spike IgG	POP_3084	75	0.3273	population samples	seronegative	1.0377	3.3724	0.0400	child no +test	multiple individuals
Spike IgG	POP_3084	225	0.1352	population samples	seronegative	1.0377	3.3724	0.0400	child no +test	multiple individuals
Spike IgG	POP_3084	675	0.0748	population samples	seronegative	1.0377	3.3724	0.0400	child no +test	multiple individuals
Spike IgG	POP_3084	2025	0.0560	population samples	seronegative	1.0377	3.3724	0.0400	child no +test	multiple individuals
Spike IgG	POP_3093	25	0.6399	population samples	seronegative	0.8743	3.3724	0.0600	child no +test	multiple individuals
Spike IgG	POP_3093	75	0.2719	population samples	seronegative	0.8743	3.3724	0.0600	child no +test	multiple individuals
Spike IgG	POP_3093	225	0.1073	population samples	seronegative	0.8743	3.3724	0.0600	child no +test	multiple individuals
Spike IgG	POP_3093	675	0.0705	population samples	seronegative	0.8743	3.3724	0.0600	child no +test	multiple individuals
Spike IgG	POP_3093	2025	0.0523	population samples	seronegative	0.8743	3.3724	0.0600	child no +test	multiple individuals
Spike IgG	POP_3095	25	2.3835	population samples	seronegative	3.5779	3.3724	0.0500	child no +test	multiple individuals
Spike IgG	POP_3095	75	1.3421	population samples	seronegative	3.5779	3.3724	0.0500	child no +test	multiple individuals
Spike IgG	POP_3095	225	0.4889	population samples	seronegative	3.5779	3.3724	0.0500	child no +test	multiple individuals
Spike IgG	POP_3095	675	0.1881	population samples	seronegative	3.5779	3.3724	0.0500	child no +test	multiple individuals
Spike IgG	POP_3095	2025	0.0917	population samples	seronegative	3.5779	3.3724	0.0500	child no +test	multiple individuals
Spike IgG	POP_3101	25	0.8070	population samples	seronegative	1.0837	3.3724	0.0400	child no +test	multiple individuals
Spike IgG	POP_3101	75	0.3316	population samples	seronegative	1.0837	3.3724	0.0400	child no +test	multiple individuals
Spike IgG	POP_3101	225	0.1427	population samples	seronegative	1.0837	3.3724	0.0400	child no +test	multiple individuals
Spike IgG	POP_3101	675	0.0797	population samples	seronegative	1.0837	3.3724	0.0400	child no +test	multiple individuals
Spike IgG	POP_3101	2025	0.0579	population samples	seronegative	1.0837	3.3724	0.0400	child no +test	multiple individuals
Spike IgG	POP_3103	25	3.6777	population samples	seropositive	12.2312	3.3724	6.9100	child no +test	multiple individuals
Spike IgG	POP_3103	75	3.6310	population samples	seropositive	12.2312	3.3724	6.9100	child no +test	multiple individuals
Spike IgG	POP_3103	225	3.0284	population samples	seropositive	12.2312	3.3724	6.9100	child no +test	multiple individuals
Spike IgG	POP_3103	675	2.1250	population samples	seropositive	12.2312	3.3724	6.9100	child no +test	multiple individuals
Spike IgG	POP_3103	2025	1.0202	population samples	seropositive	12.2312	3.3724	6.9100	child no +test	multiple individuals
Spike IgG	POP_3107	25	1.4293	population samples	seronegative	1.8407	3.3724	0.0400	child no +test	multiple individuals
Spike IgG	POP_3107	75	0.5525	population samples	seronegative	1.8407	3.3724	0.0400	child no +test	multiple individuals
Spike IgG	POP_3107	225	0.2573	population samples	seronegative	1.8407	3.3724	0.0400	child no +test	multiple individuals
Spike IgG	POP_3107	675	0.1177	population samples	seronegative	1.8407	3.3724	0.0400	child no +test	multiple individuals
Spike IgG	POP_3107	2025	0.0667	population samples	seronegative	1.8407	3.3724	0.0400	child no +test	multiple individuals
Spike IgG	POP_3113	25	0.5731	population samples	seronegative	0.9720	3.3724	1.1800	child no +test	multiple individuals
Spike IgG	POP_3113	75	0.3510	population samples	seronegative	0.9720	3.3724	1.1800	child no +test	multiple individuals
Spike IgG	POP_3113	225	0.1202	population samples	seronegative	0.9720	3.3724	1.1800	child no +test	multiple individuals
Spike IgG	POP_3113	675	0.0950	population samples	seronegative	0.9720	3.3724	1.1800	child no +test	multiple individuals
Spike IgG	POP_3113	2025	0.0640	population samples	seronegative	0.9720	3.3724	1.1800	child no +test	multiple individuals
Spike IgG	POP_3185	25	2.5686	population samples	seronegative	5.6028	3.3724	0.0800	child no +test	multiple individuals
Spike IgG	POP_3185	75	2.0708	population samples	seronegative	5.6028	3.3724	0.0800	child no +test	multiple individuals
Spike IgG	POP_3185	225	1.1062	population samples	seronegative	5.6028	3.3724	0.0800	child no +test	multiple individuals
Spike IgG	POP_3185	675	0.5475	population samples	seronegative	5.6028	3.3724	0.0800	child no +test	multiple individuals
Spike IgG	POP_3185	2025	0.1822	population samples	seronegative	5.6028	3.3724	0.0800	child no +test	multiple individuals
Spike IgG	POP_3257	25	1.5182	population samples	seronegative	2.2204	3.3724	0.0500	child no +test	multiple individuals
Spike IgG	POP_3257	75	0.7915	population samples	seronegative	2.2204	3.3724	0.0500	child no +test	multiple individuals
Spike IgG	POP_3257	225	0.3080	population samples	seronegative	2.2204	3.3724	0.0500	child no +test	multiple individuals
Spike IgG	POP_3257	675	0.1267	population samples	seronegative	2.2204	3.3724	0.0500	child no +test	multiple individuals
Spike IgG	POP_3257	2025	0.0715	population samples	seronegative	2.2204	3.3724	0.0500	child no +test	multiple individuals
Spike IgG	POP_3273	25	0.5390	population samples	seronegative	0.7417	3.3724	0.0300	child no +test	multiple individuals
Spike IgG	POP_3273	75	0.2094	population samples	seronegative	0.7417	3.3724	0.0300	child no +test	multiple individuals
Spike IgG	POP_3273	225	0.1062	population samples	seronegative	0.7417	3.3724	0.0300	child no +test	multiple individuals
Spike IgG	POP_3273	675	0.0646	population samples	seronegative	0.7417	3.3724	0.0300	child no +test	multiple individuals
Spike IgG	POP_3273	2025	0.0509	population samples	seronegative	0.7417	3.3724	0.0300	child no +test	multiple individuals
Spike IgG	POP_3274	25	0.9228	population samples	seronegative	1.2423	3.3724	0.0300	child no +test	multiple individuals
Spike IgG	POP_3274	75	0.3830	population samples	seronegative	1.2423	3.3724	0.0300	child no +test	multiple individuals
Spike IgG	POP_3274	225	0.1727	population samples	seronegative	1.2423	3.3724	0.0300	child no +test	multiple individuals
Spike IgG	POP_3274	675	0.0839	population samples	seronegative	1.2423	3.3724	0.0300	child no +test	multiple individuals
Spike IgG	POP_3274	2025	0.0595	population samples	seronegative	1.2423	3.3724	0.0300	child no +test	multiple individuals
Spike IgG	POP_3288	25	2.2761	population samples	seronegative	3.3136	3.3724	0.1900	child no +test	multiple individuals
Spike IgG	POP_3288	75	1.1184	population samples	seronegative	3.3136	3.3724	0.1900	child no +test	multiple individuals
Spike IgG	POP_3288	225	0.4754	population samples	seronegative	3.3136	3.3724	0.1900	child no +test	multiple individuals
Spike IgG	POP_3288	675	0.2349	population samples	seronegative	3.3136	3.3724	0.1900	child no +test	multiple individuals
Spike IgG	POP_3288	2025	0.0988	population samples	seronegative	3.3136	3.3724	0.1900	child no +test	multiple individuals
Spike IgG	POP_3329	25	0.6754	population samples	seronegative	0.9334	3.3724	0.2300	child no +test	multiple individuals
Spike IgG	POP_3329	75	0.2940	population samples	seronegative	0.9334	3.3724	0.2300	child no +test	multiple individuals
Spike IgG	POP_3329	225	0.1183	population samples	seronegative	0.9334	3.3724	0.2300	child no +test	multiple individuals
Spike IgG	POP_3329	675	0.0735	population samples	seronegative	0.9334	3.3724	0.2300	child no +test	multiple individuals
Spike IgG	POP_3329	2025	0.0523	population samples	seronegative	0.9334	3.3724	0.2300	child no +test	multiple individuals
Spike IgG	POP_3415	25	0.8126	population samples	seronegative	1.1548	3.3724	0.0600	child no +test	multiple individuals
Spike IgG	POP_3415	75	0.3653	population samples	seronegative	1.1548	3.3724	0.0600	child no +test	multiple individuals
Spike IgG	POP_3415	225	0.1659	population samples	seronegative	1.1548	3.3724	0.0600	child no +test	multiple individuals
Spike IgG	POP_3415	675	0.0831	population samples	seronegative	1.1548	3.3724	0.0600	child no +test	multiple individuals
Spike IgG	POP_3415	2025	0.0611	population samples	seronegative	1.1548	3.3724	0.0600	child no +test	multiple individuals
Spike IgG	POP_3428	25	3.9344	population samples	seropositive	13.0897	3.3724	8.1800	child no +test	multiple individuals
Spike IgG	POP_3428	75	3.9358	population samples	seropositive	13.0897	3.3724	8.1800	child no +test	multiple individuals
Spike IgG	POP_3428	225	3.0914	population samples	seropositive	13.0897	3.3724	8.1800	child no +test	multiple individuals
Spike IgG	POP_3428	675	2.2338	population samples	seropositive	13.0897	3.3724	8.1800	child no +test	multiple individuals
Spike IgG	POP_3428	2025	1.3731	population samples	seropositive	13.0897	3.3724	8.1800	child no +test	multiple individuals
Spike IgG	POP_3429	25	1.7462	population samples	seronegative	2.3163	3.3724	0.1100	child no +test	multiple individuals
Spike IgG	POP_3429	75	0.7847	population samples	seronegative	2.3163	3.3724	0.1100	child no +test	multiple individuals
Spike IgG	POP_3429	225	0.2996	population samples	seronegative	2.3163	3.3724	0.1100	child no +test	multiple individuals
Spike IgG	POP_3429	675	0.1158	population samples	seronegative	2.3163	3.3724	0.1100	child no +test	multiple individuals
Spike IgG	POP_3429	2025	0.0704	population samples	seronegative	2.3163	3.3724	0.1100	child no +test	multiple individuals
Spike IgG	POP_3483	25	1.9478	population samples	seronegative	3.0160	3.3724	0.0400	child no +test	multiple individuals
Spike IgG	POP_3483	75	1.0339	population samples	seronegative	3.0160	3.3724	0.0400	child no +test	multiple individuals
Spike IgG	POP_3483	225	0.4656	population samples	seronegative	3.0160	3.3724	0.0400	child no +test	multiple individuals
Spike IgG	POP_3483	675	0.2179	population samples	seronegative	3.0160	3.3724	0.0400	child no +test	multiple individuals
Spike IgG	POP_3483	2025	0.1080	population samples	seronegative	3.0160	3.3724	0.0400	child no +test	multiple individuals
Spike IgG	POP_3493	25	0.5022	population samples	seronegative	0.7160	3.3724		child no +test	multiple individuals
Spike IgG	POP_3493	75	0.2076	population samples	seronegative	0.7160	3.3724		child no +test	multiple individuals
Spike IgG	POP_3493	225	0.1025	population samples	seronegative	0.7160	3.3724		child no +test	multiple individuals
Spike IgG	POP_3493	675	0.0643	population samples	seronegative	0.7160	3.3724		child no +test	multiple individuals
Spike IgG	POP_3493	2025	0.0524	population samples	seronegative	0.7160	3.3724		child no +test	multiple individuals
Spike IgG	POP_3504	25	0.6283	population samples	seronegative	0.8341	3.3724	0.0100	child no +test	multiple individuals
Spike IgG	POP_3504	75	0.2619	population samples	seronegative	0.8341	3.3724	0.0100	child no +test	multiple individuals
Spike IgG	POP_3504	225	0.0988	population samples	seronegative	0.8341	3.3724	0.0100	child no +test	multiple individuals
Spike IgG	POP_3504	675	0.0599	population samples	seronegative	0.8341	3.3724	0.0100	child no +test	multiple individuals
Spike IgG	POP_3504	2025	0.0489	population samples	seronegative	0.8341	3.3724	0.0100	child no +test	multiple individuals
Spike IgG	POP_3625	25	0.4853	population samples	seronegative	0.7347	3.3724		child no +test	multiple individuals
Spike IgG	POP_3625	75	0.2242	population samples	seronegative	0.7347	3.3724		child no +test	multiple individuals
Spike IgG	POP_3625	225	0.1077	population samples	seronegative	0.7347	3.3724		child no +test	multiple individuals
Spike IgG	POP_3625	675	0.0673	population samples	seronegative	0.7347	3.3724		child no +test	multiple individuals
Spike IgG	POP_3625	2025	0.0538	population samples	seronegative	0.7347	3.3724		child no +test	multiple individuals
Spike IgG	POP_3641	25	0.6637	population samples	seronegative	0.9925	3.3724		child no +test	multiple individuals
Spike IgG	POP_3641	75	0.3422	population samples	seronegative	0.9925	3.3724		child no +test	multiple individuals
Spike IgG	POP_3641	225	0.1209	population samples	seronegative	0.9925	3.3724		child no +test	multiple individuals
Spike IgG	POP_3641	675	0.0800	population samples	seronegative	0.9925	3.3724		child no +test	multiple individuals
Spike IgG	POP_3641	2025	0.0569	population samples	seronegative	0.9925	3.3724		child no +test	multiple individuals
Spike IgG	POP_3707	25	0.6879	population samples	seronegative	0.8639	3.3724	0.0200	child no +test	multiple individuals
Spike IgG	POP_3707	75	0.2570	population samples	seronegative	0.8639	3.3724	0.0200	child no +test	multiple individuals
Spike IgG	POP_3707	225	0.0941	population samples	seronegative	0.8639	3.3724	0.0200	child no +test	multiple individuals
Spike IgG	POP_3707	675	0.0663	population samples	seronegative	0.8639	3.3724	0.0200	child no +test	multiple individuals
Spike IgG	POP_3707	2025	0.0500	population samples	seronegative	0.8639	3.3724	0.0200	child no +test	multiple individuals
Spike IgG	POP_3720	25	1.1729	population samples	seronegative	1.7031	3.3724	0.0300	child no +test	multiple individuals
Spike IgG	POP_3720	75	0.6051	population samples	seronegative	1.7031	3.3724	0.0300	child no +test	multiple individuals
Spike IgG	POP_3720	225	0.2342	population samples	seronegative	1.7031	3.3724	0.0300	child no +test	multiple individuals
Spike IgG	POP_3720	675	0.0960	population samples	seronegative	1.7031	3.3724	0.0300	child no +test	multiple individuals
Spike IgG	POP_3720	2025	0.0569	population samples	seronegative	1.7031	3.3724	0.0300	child no +test	multiple individuals
