# Supplementary material for: Serological identification of SARS-CoV-2 infections among children visiting a hospital during the initial Seattle outbreak
Source: medRxiv. 2020 Jun 30:2020.05.26.20114124. Preprint. [Version 3] doi: 10.1101/2020.05.26.20114124 (PMC7273251; doi:10.1101/2020.05.26.20114124)
Supplement: Supplement 2020 [file 87927-2020.05.26.20114124-5.txt]

sample_id	plot_category	ic50	ic50_bound	seropositive	RBD IgG ELISA AUC	Spike IgG ELISA AUC	Abbott index	reciprocal_ic50	plot_category_type
POP_2956	child no +test	0.04	lower	seronegative	1.729	4.574	0.65	25	multiple individuals
POP_3185	child no +test	0.04	lower	seronegative	1.346	5.603	0.08	25	multiple individuals
2008-2015 SERA POOL	pre-2020	0.04	lower	seronegative	0.3847	1.234		25	multiple individuals
2017-2018 SERA POOL	pre-2020	0.04	lower	seronegative	0.4299	1.144		25	multiple individuals
3A8087A5	adult 3-8 wks	0.004544	interpolated	seropositive		13.47		220.1	multiple individuals
16AFBA79	adult 3-8 wks	0.04	lower	seropositive		5.001		25	multiple individuals
803BE443	adult 3-8 wks	0.01828	interpolated	seropositive		14.05		54.7	multiple individuals
A0D66F9E	adult 3-8 wks	0.01057	interpolated	seropositive		8.408		94.62	multiple individuals
4AA8DB81	adult 3-8 wks	0.0005234	interpolated	seropositive	11.25	15.49		1911	multiple individuals
F89B0140	adult 3-8 wks	0.01265	interpolated	seropositive				79.04	multiple individuals
1996B4D1	adult 3-8 wks	0.04	lower	seropositive				25	multiple individuals
COVID_004	child 1 wk	0.01714	interpolated	seropositive	11.81	12.76		58.36	single individual
COV_0007	child 2 wks	0.0001208	interpolated	seropositive	12.08	16.32	8.89	8277	single individual
POP_1572	child 3 wks	0.009417	interpolated	seropositive	9.298	12.62	7.81	106.2	single individual
COVID_003	child 4 wks	5.487e-05	upper	seropositive	13.81	16.36		1.822e+04	single individual
POP_2799	child no +test	0.001224	interpolated	seropositive	6.971	8.185	4.52	816.7	multiple individuals
POP_2833	child no +test	0.005158	interpolated	seropositive	14.83	14.93	9.29	193.9	multiple individuals
POP_2253	child no +test	0.004313	interpolated	seropositive	12.09	12.56	7.34	231.9	multiple individuals
POP_3428	child no +test	0.00856	interpolated	seropositive	8.874	13.09	8.18	116.8	multiple individuals
POP_2661	child no +test	0.005415	interpolated	seropositive	11.63	13.07	7.54	184.7	multiple individuals
POP_2261	child no +test	0.02176	interpolated	seropositive	10.14	11.24	7.49	45.96	multiple individuals
